# Supplementary material for: Epigenetic Regulator KDM4D Restricts Tumorigenesis via Modulating SYVN1/HMGB1 Ubiquitination Axis in Esophageal Squamous Cell Carcinoma
Source: Front Oncol. 2021 Nov 8;11:761346. doi: 10.3389/fonc.2021.761346 (PMC8606580; doi:10.3389/fonc.2021.761346)
Supplement: Supplementary file 2 [file Table_1.xls]

## Sheet: stes_tcga_pub_clinical_data
Table S1. Clinical information of ESCA samples in TCGA cohort.
Study ID	Patient ID	Sample ID	Absolute cancer dna fraction	Absolute Extract Ploidy	Absolute Extract Purity	Diagnosis Age	ARHGAP26-ARHGAP6-CLDN18 Rearrangement	ARID1A Protein Coding	Barretts Esophagus	Cancer Type	Cancer Type Detailed	Country	DNA Methylation Cluster - EC	DNA Methylation Cluster - GEA	DNA Methylation Cluster - GEA-CIN	DNA Methylation Cluster - SCC	EBV Positive	EC	EC-SMG	Esophageal tumor cental location	Estimated Leukocyte Percentage	Fraction Genome Altered	Gastric Classification	GEA	GEA-CIN	GEA-CIN-SMG	GEA-GEJ	GEA-SMG	GEA CIN Integrated Cluster COCA	GEA CIN Integrated Cluster Consensus	GEA CIN Integrated Cluster iCluster	GEA CIN Integrated Cluster MKL KNN 4	GEA CIN Integrated Cluster MKL KNN 7	GEA CIN Integrated Cluster SuperCluster	GEA CIN Integrated Cluster Voting	GEJ Category	Gene Expression Cluster - GEA-CIN	Genome Doublings	Neoplasm Histologic Grade	HER2 Amplification Status	Intestinal Type Subclass	KRAS Protein Coding	Lauren Class	Major Anatomic Site	MET Skipped Exons 18 & 19	MET Skipped Exon 2	miRNA Expression Cluster - EC	miRNA Expression Cluster - GEA	miRNA Expression Cluster - GEA-CIN
stes_tcga_pub	TCGA-2H-A9GF	TCGA-2H-A9GF-01	0.75	2.84	0.68	67.04	NA	1	NA	Esophagogastric Carcinoma	Esophageal Adenocarcinoma	Netherlands	C1	C1	C1	NA	0	1	1	distal	0.129	0.5418	CIN	1	1	1	1	1	C1	NA	C1	C4	C2	C1	C1	Esophagus	C3	1	G3	1	NA	0	NA	NA	NA	NA	C1	C1	C3
stes_tcga_pub	TCGA-2H-A9GH	TCGA-2H-A9GH-01	0.71	2.93	0.62	44.35	NA	0	TRUE	Esophagogastric Carcinoma	Esophageal Adenocarcinoma	Netherlands	C1	C1	C1	NA	0	1	1	distal	0.16	0.3645	CIN	1	1	1	1	1	C1	NA	C1	C4	C7	C1	C1	Esophagus	C3	1	G2	0	NA	0	NA	NA	NA	NA	C1	C1	C3
stes_tcga_pub	TCGA-2H-A9GI	TCGA-2H-A9GI-01	0.67	2.66	0.6	68.71	NA	0	TRUE	Esophagogastric Carcinoma	Esophageal Adenocarcinoma	Netherlands	C1	C1	C1	NA	0	1	1	distal	0.267	0.4343	CIN	1	1	1	1	1	C1	C1	C1	C4	C2	C2	C1	Esophagus	C3	1	G2	1	NA	0	NA	NA	NA	NA	C1	C1	C1
stes_tcga_pub	TCGA-2H-A9GK	TCGA-2H-A9GK-01	0.47	2.07	0.47	43.99	NA	0	TRUE	Esophagogastric Carcinoma	Esophageal Adenocarcinoma	Netherlands	C1	C1	C1	NA	0	1	1	distal	0.39	0.2518	CIN	1	1	1	1	1	C2	C2	C2	C3	C5	C1	C2	Esophagus	C1	0	G3	0	NA	0	NA	NA	NA	NA	C1	C1	C3
stes_tcga_pub	TCGA-2H-A9GL	TCGA-2H-A9GL-01	0.81	2.83	0.75	74.24	NA	0	TRUE	Esophagogastric Carcinoma	Esophageal Adenocarcinoma	Netherlands	C1	C1	C1	NA	0	1	1	distal	0.104	0.3906	CIN	1	1	1	1	1	C1	NA	C2	C4	C7	C1	NA	Esophagus	C1	1	G3	0	NA	0	NA	NA	NA	NA	C3	C1	C1
stes_tcga_pub	TCGA-2H-A9GM	TCGA-2H-A9GM-01	0.72	4.87	0.51	53.35	NA	0	TRUE	Esophagogastric Carcinoma	Esophageal Adenocarcinoma	Netherlands	C1	C1	C1	NA	0	1	1	distal	0.188	0.3813	CIN	1	1	1	1	1	C1	NA	C1	C4	C2	C1	C1	Esophagus	C3	2	G2	0	NA	0	NA	NA	NA	NA	C1	C1	C3
stes_tcga_pub	TCGA-2H-A9GN	TCGA-2H-A9GN-01	0.82	2.96	0.75	70.27	NA	0	NA	Esophagogastric Carcinoma	Esophageal Adenocarcinoma	Netherlands	C1	C2	C2	NA	0	1	1	distal	0.105	0.6792	CIN	1	1	1	1	1	C1	NA	C4	C2	C4	C2	NA	Esophagus	C3	1	G3	0	NA	0	NA	NA	NA	NA	C1	C1	C1
stes_tcga_pub	TCGA-2H-A9GO	TCGA-2H-A9GO-01	0.5	1.55	0.56	58.83	NA	0	TRUE	Esophagogastric Carcinoma	Esophageal Adenocarcinoma	Netherlands	C1	C2	C2	NA	0	1	1	distal	0.378	0.2881	CIN	1	1	1	1	1	C1	NA	C4	C2	C4	C2	NA	Esophagus	C3	0	G3	0	NA	0	NA	NA	NA	NA	C1	C1	C1
stes_tcga_pub	TCGA-2H-A9GQ	TCGA-2H-A9GQ-01	NA	NA	NA	80.76	NA	0	TRUE	Esophagogastric Carcinoma	Esophagogastric Adenocarcinoma	Netherlands	C2	NA	NA	NA	0	1	1	distal	0.059	0.4871	CIN	0	0	0	0	0	NA	NA	NA	NA	NA	NA	NA	Esophagus	NA	NA	G3	0	NA	0	NA	NA	NA	NA	C3	NA	NA
stes_tcga_pub	TCGA-2H-A9GR	TCGA-2H-A9GR-01	0.56	1.9	0.58	80.63	NA	1	TRUE	Esophagogastric Carcinoma	Esophageal Adenocarcinoma	Netherlands	C1	C1	C1	NA	0	1	1	distal	0.289	0.2171	CIN	1	1	1	1	1	C2	C2	C2	C3	C7	C1	C2	Esophagus	C1	0	G2	0	NA	0	NA	NA	NA	NA	C1	C4	C3
stes_tcga_pub	TCGA-3M-AB46	TCGA-3M-AB46-01	0.74	1.99	0.75	70	NA	NA	NA	Stomach Adenocarcinoma	Esophagogastric Cancer	United_States	NA	C2	C2	NA	0	0	0	NA	0.173	0.523	CIN	1	1	0	0	0	C3	NA	C4	C2	C4	C3	C3	NA	C2	0	G2	0	NA	NA	NA	NA	NA	NA	NA	C1	C1
stes_tcga_pub	TCGA-3M-AB47	TCGA-3M-AB47-01	0.41	2.16	0.39	51	NA	NA	NA	Stomach Adenocarcinoma	Esophagogastric Cancer	United_States	NA	C1	C1	NA	0	0	0	NA	0.335	0.1752	CIN	1	1	0	0	0	C2	NA	C2	C3	C5	C3	C2	NA	C1	0	G3	0	NA	NA	NA	NA	NA	NA	NA	C2	C3
stes_tcga_pub	TCGA-B7-5816	TCGA-B7-5816-01	0.49	4.25	0.31	51.19	1	1	NA	Stomach Adenocarcinoma	Esophagogastric Cancer	Russia	NA	C1	NA	NA	0	0	0	NA	0.428	0.0876	MSI	1	0	0	0	0	NA	NA	NA	NA	NA	NA	NA	NA	NA	1	G3	0	NA	0	Diffuse	fundus_body	0	0	NA	C3	NA
stes_tcga_pub	TCGA-B7-5818	TCGA-B7-5818-01	0.72	2.15	0.71	62.4	0	1	NA	Stomach Adenocarcinoma	Esophagogastric Cancer	Russia	NA	C3	NA	NA	1	0	0	NA	0.224	0.206	EBV	1	0	0	0	1	NA	NA	NA	NA	NA	NA	NA	NA	NA	0	G3	0	NA	0	Intestinal	fundus_body	0	0	NA	C3	NA
stes_tcga_pub	TCGA-B7-A5TI	TCGA-B7-A5TI-01	0.59	1.87	0.6	52.06	NA	1	NA	Stomach Adenocarcinoma	Esophagogastric Cancer	Russia	NA	C2	NA	NA	0	0	0	NA	0.248	0.2297	MSI	1	0	0	0	0	NA	NA	NA	NA	NA	NA	NA	NA	NA	0	G3	0	NA	0	NA	NA	NA	NA	NA	C4	NA
stes_tcga_pub	TCGA-B7-A5TJ	TCGA-B7-A5TJ-01	0.72	2.77	0.65	74.08	NA	0	NA	Stomach Adenocarcinoma	Esophagogastric Cancer	Russia	NA	C1	NA	NA	0	0	0	NA	0.138	0.4391	MSI	1	0	0	0	1	NA	NA	NA	NA	NA	NA	NA	NA	NA	1	G1	0	NA	1	NA	NA	NA	NA	NA	C4	NA
stes_tcga_pub	TCGA-B7-A5TK	TCGA-B7-A5TK-01	0.27	2.18	0.25	51.34	NA	0	NA	Stomach Adenocarcinoma	Esophagogastric Cancer	Russia	NA	C3	NA	NA	1	0	0	NA	0.502	0.0004	EBV	1	0	0	0	1	NA	NA	NA	NA	NA	NA	NA	NA	NA	0	G3	0	NA	1	NA	NA	NA	NA	NA	C4	NA
stes_tcga_pub	TCGA-B7-A5TN	TCGA-B7-A5TN-01	0.61	2.75	0.54	60.13	NA	0	NA	Stomach Adenocarcinoma	Esophagogastric Cancer	Russia	NA	C2	C2	NA	0	0	0	NA	0.14	0.4807	CIN	1	1	1	0	1	C2	NA	C3	C1	C1	C1	NA	NA	C1	1	G2	0	NA	0	NA	NA	NA	NA	NA	C4	C3
stes_tcga_pub	TCGA-BR-4187	TCGA-BR-4187-01	0.28	2.04	0.28	56.5	0	0	NA	Stomach Adenocarcinoma	Esophagogastric Cancer	Russia	NA	NA	NA	NA	0	0	0	NA	NA	0.0006	GS	1	0	0	0	1	NA	NA	NA	NA	NA	NA	NA	NA	NA	0	G3	0	NA	0	Diffuse	antrum	0	0	NA	NA	NA
stes_tcga_pub	TCGA-BR-4191	TCGA-BR-4191-01	0.53	2.1	0.52	72.72	0	0	NA	Stomach Adenocarcinoma	Esophagogastric Cancer	Russia	NA	NA	NA	NA	0	0	0	NA	NA	0.4263	CIN	1	1	1	0	1	NA	NA	NA	NA	NA	NA	NA	NA	NA	0	G2	0	Tubular	0	Intestinal	NA	0	0	NA	NA	NA
stes_tcga_pub	TCGA-BR-4201	TCGA-BR-4201-01	0.37	2.08	0.36	66.68	0	1	NA	Stomach Adenocarcinoma	Esophagogastric Cancer	Russia	NA	NA	NA	NA	0	0	0	NA	NA	0.0517	MSI	1	0	0	1	0	NA	NA	NA	NA	NA	NA	NA	Category_Unknown	NA	0	G1	0	Tubular	1	Intestinal	GEJ_cardia	0	0	NA	NA	NA
stes_tcga_pub	TCGA-BR-4253	TCGA-BR-4253-01	0.4	2.02	0.4	80.49	0	1	NA	Stomach Adenocarcinoma	Esophagogastric Cancer	Russia	NA	NA	NA	NA	1	0	0	NA	NA	0.0235	EBV	1	0	0	0	1	NA	NA	NA	NA	NA	NA	NA	NA	NA	0	G3	0	Tubular	0	Intestinal	fundus_body	0	0	NA	NA	NA
stes_tcga_pub	TCGA-BR-4255	TCGA-BR-4255-01	0.29	3.07	0.21	76.37	0	0	NA	Stomach Adenocarcinoma	Esophagogastric Cancer	Russia	NA	NA	NA	NA	0	0	0	NA	NA	0.0988	GS	1	0	0	0	1	NA	NA	NA	NA	NA	NA	NA	NA	NA	1	G3	0	NA	0	Diffuse	NA	0	0	NA	NA	NA
stes_tcga_pub	TCGA-BR-4256	TCGA-BR-4256-01	0.31	2.12	0.3	80.61	0	1	NA	Stomach Adenocarcinoma	Esophagogastric Cancer	Russia	NA	NA	NA	NA	0	0	0	NA	NA	0	MSI	1	0	0	0	0	NA	NA	NA	NA	NA	NA	NA	NA	NA	0	G2	0	Tubular	0	Intestinal	antrum	0	1	NA	NA	NA
stes_tcga_pub	TCGA-BR-4257	TCGA-BR-4257-01	0.61	2.65	0.54	79.44	0	0	NA	Stomach Adenocarcinoma	Esophagogastric Cancer	Russia	NA	NA	NA	NA	0	0	0	NA	NA	0.4109	MSI	1	0	0	0	0	NA	NA	NA	NA	NA	NA	NA	NA	NA	1	G2	0	Mucinous	1	Intestinal	antrum	0	0	NA	NA	NA
stes_tcga_pub	TCGA-BR-4267	TCGA-BR-4267-01	0.75	1.99	0.75	51.2	0	0	NA	Stomach Adenocarcinoma	Esophagogastric Cancer	Russia	NA	NA	NA	NA	0	0	0	NA	NA	0.3089	CIN	1	1	1	0	1	NA	NA	NA	NA	NA	NA	NA	NA	NA	0	G2	0	Papillary	1	Intestinal	fundus_body	1	1	NA	NA	NA
stes_tcga_pub	TCGA-BR-4279	TCGA-BR-4279-01	0.33	1.85	0.35	43.98	0	0	NA	Stomach Adenocarcinoma	Esophagogastric Cancer	Russia	NA	NA	NA	NA	0	0	0	NA	NA	0.1568	CIN	1	1	1	0	1	NA	NA	NA	NA	NA	NA	NA	NA	NA	0	G3	0	NA	0	Diffuse	NA	0	0	NA	NA	NA
stes_tcga_pub	TCGA-BR-4280	TCGA-BR-4280-01	0.76	2.05	0.76	78.07	0	0	NA	Stomach Adenocarcinoma	Esophagogastric Cancer	Russia	NA	NA	NA	NA	0	0	0	NA	NA	0.0585	MSI	1	0	0	0	0	NA	NA	NA	NA	NA	NA	NA	NA	NA	0	G2	0	Tubular	1	Intestinal	NA	0	0	NA	NA	NA
stes_tcga_pub	TCGA-BR-4292	TCGA-BR-4292-01	0.68	2.16	0.67	73.02	0	1	NA	Stomach Adenocarcinoma	Esophagogastric Cancer	Russia	NA	NA	NA	NA	0	0	0	NA	NA	0.1165	MSI	1	0	0	0	0	NA	NA	NA	NA	NA	NA	NA	NA	NA	0	G1	0	Papillary	0	Intestinal	fundus_body	0	0	NA	NA	NA
stes_tcga_pub	TCGA-BR-4294	TCGA-BR-4294-01	0.92	1.68	0.93	65.05	0	0	NA	Stomach Adenocarcinoma	Esophagogastric Cancer	Russia	NA	NA	NA	NA	0	0	0	NA	NA	0.9083	CIN	1	1	1	0	1	NA	NA	NA	NA	NA	NA	NA	NA	NA	0	G2	0	Tubular	0	Intestinal	fundus_body	0	0	NA	NA	NA
stes_tcga_pub	TCGA-BR-4357	TCGA-BR-4357-01	0.49	2.5	0.44	58.3	0	0	NA	Stomach Adenocarcinoma	Esophagogastric Cancer	Russia	NA	NA	NA	NA	0	0	0	NA	NA	0.1489	CIN	1	1	1	0	1	NA	NA	NA	NA	NA	NA	NA	NA	NA	1	G2	1	Tubular	0	Intestinal	fundus_body	0	0	NA	NA	NA
stes_tcga_pub	TCGA-BR-4361	TCGA-BR-4361-01	0.66	2.04	0.66	66.42	0	1	NA	Stomach Adenocarcinoma	Esophagogastric Cancer	Russia	NA	NA	NA	NA	0	0	0	NA	NA	0.0612	MSI	1	0	0	0	0	NA	NA	NA	NA	NA	NA	NA	NA	NA	0	G3	0	NA	1	NA	NA	0	0	NA	NA	NA
stes_tcga_pub	TCGA-BR-4362	TCGA-BR-4362-01	0.58	2.27	0.55	74.41	0	1	NA	Stomach Adenocarcinoma	Esophagogastric Cancer	Russia	NA	NA	NA	NA	0	0	0	NA	NA	0.2669	MSI	1	0	0	0	0	NA	NA	NA	NA	NA	NA	NA	NA	NA	0	G3	0	NA	0	Diffuse	NA	0	1	NA	NA	NA
stes_tcga_pub	TCGA-BR-4363	TCGA-BR-4363-01	0.64	2.04	0.63	60.77	0	1	NA	Stomach Adenocarcinoma	Esophagogastric Cancer	Russia	NA	NA	NA	NA	0	0	0	NA	NA	0.0901	MSI	1	0	0	0	0	NA	NA	NA	NA	NA	NA	NA	NA	NA	0	G3	0	NA	0	NA	fundus_body	0	0	NA	NA	NA
stes_tcga_pub	TCGA-BR-4366	TCGA-BR-4366-01	0.81	2.09	0.8	87.68	0	0	NA	Stomach Adenocarcinoma	Esophagogastric Cancer	Russia	NA	NA	NA	NA	0	0	0	NA	NA	0.4285	CIN	1	1	1	0	1	NA	NA	NA	NA	NA	NA	NA	NA	NA	0	G2	0	Tubular	0	Intestinal	antrum	0	0	NA	NA	NA
stes_tcga_pub	TCGA-BR-4368	TCGA-BR-4368-01	0.47	2.41	0.42	78.77	0	1	NA	Stomach Adenocarcinoma	Esophagogastric Cancer	Russia	NA	NA	NA	NA	0	0	0	NA	NA	0.0058	MSI	1	0	0	0	0	NA	NA	NA	NA	NA	NA	NA	NA	NA	0	G3	0	NA	1	NA	antrum	0	0	NA	NA	NA
stes_tcga_pub	TCGA-BR-4369	TCGA-BR-4369-01	0.6	4.47	0.4	75.32	0	0	NA	Stomach Adenocarcinoma	Esophagogastric Cancer	Russia	NA	NA	NA	NA	0	0	0	NA	NA	0.309	CIN	1	1	1	1	1	NA	NA	NA	NA	NA	NA	NA	Probable_gastric	NA	2	G3	1	Tubular	0	Intestinal	GEJ_cardia	0	0	NA	NA	NA
stes_tcga_pub	TCGA-BR-4370	TCGA-BR-4370-01	0.39	2.11	0.38	74.87	0	1	NA	Stomach Adenocarcinoma	Esophagogastric Cancer	Russia	NA	NA	NA	NA	0	0	0	NA	NA	0.065	MSI	1	0	0	0	0	NA	NA	NA	NA	NA	NA	NA	NA	NA	0	G2	0	Tubular	0	Intestinal	antrum	0	0	NA	NA	NA
stes_tcga_pub	TCGA-BR-4371	TCGA-BR-4371-01	NA	NA	NA	71.98	0	0	NA	Stomach Adenocarcinoma	Esophagogastric Cancer	Russia	NA	NA	NA	NA	0	0	0	NA	NA	0.1876	GS	1	0	0	0	1	NA	NA	NA	NA	NA	NA	NA	NA	NA	NA	G1	0	Papillary	0	Intestinal	fundus_body	0	0	NA	NA	NA
stes_tcga_pub	TCGA-BR-6452	TCGA-BR-6452-01	0.5	2.11	0.49	78.93	0	1	NA	Stomach Adenocarcinoma	Esophagogastric Cancer	Russia	NA	C1	NA	NA	0	0	0	NA	0.293	0.0507	MSI	1	0	0	0	0	NA	NA	NA	NA	NA	NA	NA	NA	NA	0	G3	0	Papillary	0	Intestinal	fundus_body	0	0	NA	C3	NA
stes_tcga_pub	TCGA-BR-6453	TCGA-BR-6453-01	0.2	2.16	0.19	54.93	1	0	NA	Stomach Adenocarcinoma	Esophagogastric Cancer	Russia	NA	C1	NA	NA	0	0	0	NA	0.588	0.05	GS	1	0	0	0	1	NA	NA	NA	NA	NA	NA	NA	NA	NA	0	G3	0	NA	0	Diffuse	fundus_body	0	0	NA	C4	NA
stes_tcga_pub	TCGA-BR-6454	TCGA-BR-6454-01	0.45	2.69	0.37	58.87	0	0	NA	Stomach Adenocarcinoma	Esophagogastric Cancer	Russia	NA	C2	C2	NA	0	0	0	NA	0.423	0.1815	CIN	1	1	1	1	1	C2	NA	C3	C1	C5	C1	NA	Probable_gastric	C1	1	G3	0	Tubular	0	Intestinal	GEJ_cardia	0	0	NA	C3	C2
stes_tcga_pub	TCGA-BR-6455	TCGA-BR-6455-01	0.68	2.12	0.66	59.86	0	1	NA	Stomach Adenocarcinoma	Esophagogastric Cancer	Russia	NA	C3	NA	NA	1	0	0	NA	0.224	0.1175	EBV	1	0	0	0	1	NA	NA	NA	NA	NA	NA	NA	NA	NA	0	G3	0	Tubular	0	Intestinal	fundus_body	0	1	NA	C3	NA
stes_tcga_pub	TCGA-BR-6456	TCGA-BR-6456-01	0.43	3.55	0.3	74.71	0	1	NA	Stomach Adenocarcinoma	Esophagogastric Cancer	Russia	NA	C2	C3	NA	0	0	0	NA	0.263	0.3867	CIN	1	1	1	0	1	C2	NA	C3	C3	C6	C3	NA	NA	C1	1	G2	0	Tubular	0	Intestinal	fundus_body	1	1	NA	C3	C3
stes_tcga_pub	TCGA-BR-6457	TCGA-BR-6457-01	0.25	2.01	0.25	69.53	0	0	NA	Stomach Adenocarcinoma	Esophagogastric Cancer	Ukraine	NA	C1	NA	NA	0	0	0	NA	0.442	0.0278	GS	1	0	0	0	1	NA	NA	NA	NA	NA	NA	NA	NA	NA	0	G3	0	NA	0	Diffuse	fundus_body	0	0	NA	C3	NA
stes_tcga_pub	TCGA-BR-6458	TCGA-BR-6458-01	0.55	3.07	0.45	57.68	0	0	NA	Stomach Adenocarcinoma	Esophagogastric Cancer	Ukraine	NA	C1	C1	NA	0	0	0	NA	0.305	0.4643	CIN	1	1	1	0	1	C2	NA	C2	C1	C1	C1	C2	NA	C1	1	G3	0	Tubular	0	Intestinal	fundus_body	0	0	NA	C3	C2
stes_tcga_pub	TCGA-BR-6563	TCGA-BR-6563-01	0.19	2.06	0.18	60.06	0	0	NA	Stomach Adenocarcinoma	Esophagogastric Cancer	Russia	NA	C1	NA	NA	0	0	0	NA	0.422	0.0001	GS	1	0	0	0	1	NA	NA	NA	NA	NA	NA	NA	NA	NA	0	G3	0	NA	0	Diffuse	antrum	0	0	NA	C2	NA
stes_tcga_pub	TCGA-BR-6564	TCGA-BR-6564-01	0.21	1.91	0.22	46.9	0	0	NA	Stomach Adenocarcinoma	Esophagogastric Cancer	Russia	NA	C2	NA	NA	0	0	0	NA	0.318	0.0356	GS	1	0	0	0	1	NA	NA	NA	NA	NA	NA	NA	NA	NA	0	G3	0	NA	0	Diffuse	fundus_body	0	0	NA	C3	NA
stes_tcga_pub	TCGA-BR-6565	TCGA-BR-6565-01	0.53	4.87	0.32	67.06	0	0	NA	Stomach Adenocarcinoma	Esophagogastric Cancer	Russia	NA	C2	C3	NA	0	0	0	NA	0.319	0.4697	CIN	1	1	1	0	1	C3	NA	C3	C1	C1	C1	NA	NA	C2	2	G2	1	Tubular	0	Intestinal	fundus_body	0	0	NA	C3	C2
stes_tcga_pub	TCGA-BR-6566	TCGA-BR-6566-01	0.43	2.18	0.41	64.08	0	0	NA	Stomach Adenocarcinoma	Esophagogastric Cancer	Russia	NA	C1	NA	NA	0	0	0	NA	0.401	0.0004	MSI	1	0	0	0	0	NA	NA	NA	NA	NA	NA	NA	NA	NA	0	G3	0	Mucinous	0	Intestinal	fundus_body	0	0	NA	C3	NA
stes_tcga_pub	TCGA-BR-6705	TCGA-BR-6705-01	0.18	2.16	0.17	68.65	0	0	NA	Stomach Adenocarcinoma	Esophagogastric Cancer	Ukraine	NA	C1	NA	NA	0	0	0	NA	0.428	0.0195	GS	1	0	0	0	1	NA	NA	NA	NA	NA	NA	NA	NA	NA	0	G3	0	NA	1	Diffuse	fundus_body	0	0	NA	C2	NA
stes_tcga_pub	TCGA-BR-6706	TCGA-BR-6706-01	0.23	2.1	0.23	63.12	0	0	NA	Stomach Adenocarcinoma	Esophagogastric Cancer	Ukraine	NA	C3	NA	NA	1	0	0	NA	0.465	0.0226	EBV	1	0	0	1	1	NA	NA	NA	NA	NA	NA	NA	Probable_gastric	NA	0	G3	0	NA	0	Mixed	GEJ_cardia	0	0	NA	C3	NA
stes_tcga_pub	TCGA-BR-6707	TCGA-BR-6707-01	0.56	2.23	0.54	75.37	0	1	NA	Stomach Adenocarcinoma	Esophagogastric Cancer	Ukraine	NA	C3	NA	NA	1	0	0	NA	0.335	0.1196	EBV	1	0	0	0	1	NA	NA	NA	NA	NA	NA	NA	NA	NA	0	G3	0	Tubular	0	Intestinal	fundus_body	0	0	NA	C4	NA
stes_tcga_pub	TCGA-BR-6710	TCGA-BR-6710-01	NA	NA	NA	41.93	0	0	NA	Stomach Adenocarcinoma	Esophagogastric Cancer	Ukraine	NA	C2	NA	NA	0	0	0	NA	0.24	0	GS	1	0	0	1	1	NA	NA	NA	NA	NA	NA	NA	Probable_gastric	NA	NA	G2	0	Tubular	0	Intestinal	GEJ_cardia	0	0	NA	C3	NA
stes_tcga_pub	TCGA-BR-6801	TCGA-BR-6801-01	0.63	1.22	0.73	70.19	0	0	NA	Stomach Adenocarcinoma	Esophagogastric Cancer	Russia	NA	C2	NA	NA	0	0	0	NA	0.181	0.1774	GS	1	0	0	0	1	NA	NA	NA	NA	NA	NA	NA	NA	NA	0	G2	0	Tubular	0	Intestinal	fundus_body	0	0	NA	C3	NA
stes_tcga_pub	TCGA-BR-6802	TCGA-BR-6802-01	0.32	2.12	0.3	65.48	0	1	NA	Stomach Adenocarcinoma	Esophagogastric Cancer	Russia	NA	C1	NA	NA	0	0	0	NA	0.541	0.0007	MSI	1	0	0	0	0	NA	NA	NA	NA	NA	NA	NA	NA	NA	0	G3	0	Tubular	1	Intestinal	fundus_body	0	1	NA	C3	NA
stes_tcga_pub	TCGA-BR-6803	TCGA-BR-6803-01	0.27	1.87	0.28	54.08	0	0	NA	Stomach Adenocarcinoma	Esophagogastric Cancer	Russia	NA	C2	NA	NA	0	0	0	NA	0.428	0.0017	GS	1	0	0	0	1	NA	NA	NA	NA	NA	NA	NA	NA	NA	0	G3	0	NA	0	Diffuse	fundus_body	0	0	NA	C3	NA
stes_tcga_pub	TCGA-BR-6852	TCGA-BR-6852-01	0.35	2.06	0.35	64.26	1	1	NA	Stomach Adenocarcinoma	Esophagogastric Cancer	Ukraine	NA	C1	NA	NA	0	0	0	NA	0.508	0.0573	MSI	1	0	0	1	0	NA	NA	NA	NA	NA	NA	NA	Probable_gastric	NA	0	G3	0	NA	0	NA	GEJ_cardia	0	0	NA	C3	NA
stes_tcga_pub	TCGA-BR-7196	TCGA-BR-7196-01	0.31	2.07	0.3	64.64	0	1	NA	Stomach Adenocarcinoma	Esophagogastric Cancer	Ukraine	NA	C3	NA	NA	1	0	0	NA	0.471	0	EBV	1	0	0	1	1	NA	NA	NA	NA	NA	NA	NA	Probable_gastric	NA	0	G3	0	NA	0	Diffuse	GEJ_cardia	0	0	NA	C2	NA
stes_tcga_pub	TCGA-BR-7197	TCGA-BR-7197-01	0.69	2.54	0.64	69.67	0	0	NA	Stomach Adenocarcinoma	Esophagogastric Cancer	Ukraine	NA	C2	C2	NA	0	0	0	NA	0.127	0.5007	CIN	1	1	1	0	1	C3	NA	C4	C3	C6	C3	NA	NA	C2	1	GX	0	Tubular	0	Intestinal	antrum	0	0	NA	C4	C3
stes_tcga_pub	TCGA-BR-7703	TCGA-BR-7703-01	0.62	1.95	0.63	81.35	0	0	NA	Stomach Adenocarcinoma	Esophagogastric Cancer	Russia	NA	C1	NA	NA	0	0	0	NA	0.224	0.0472	MSI	1	0	0	0	0	NA	NA	NA	NA	NA	NA	NA	NA	NA	0	G2	0	Papillary	1	Intestinal	fundus_body	1	0	NA	C4	NA
stes_tcga_pub	TCGA-BR-7707	TCGA-BR-7707-01	0.59	2.1	0.58	69.34	0	0	NA	Stomach Adenocarcinoma	Esophagogastric Cancer	Russia	NA	C1	NA	NA	0	0	0	NA	0.325	0.0983	MSI	1	0	0	0	0	NA	NA	NA	NA	NA	NA	NA	NA	NA	0	G3	0	Tubular	1	Intestinal	fundus_body	0	0	NA	C4	NA
stes_tcga_pub	TCGA-BR-7715	TCGA-BR-7715-01	0.76	3.4	0.66	65.33	0	0	NA	Stomach Adenocarcinoma	Esophagogastric Cancer	Russia	NA	C1	C1	NA	0	0	0	NA	0.089	0.732	CIN	1	1	1	0	1	C3	NA	C2	C3	C6	C3	NA	NA	C2	1	G2	1	Tubular	0	Intestinal	fundus_body	0	0	NA	C4	C3
stes_tcga_pub	TCGA-BR-7716	TCGA-BR-7716-01	0.4	2.91	0.31	62.5	0	0	NA	Stomach Adenocarcinoma	Esophagogastric Cancer	Russia	NA	C2	C3	NA	0	0	0	NA	0.438	0.173	CIN	1	1	1	0	1	C3	NA	C3	C1	C3	C1	NA	NA	C2	1	G2	0	Tubular	0	Intestinal	fundus_body	0	0	NA	C4	C3
stes_tcga_pub	TCGA-BR-7717	TCGA-BR-7717-01	0.61	2.62	0.54	63.25	0	0	NA	Stomach Adenocarcinoma	Esophagogastric Cancer	Russia	NA	C1	C1	NA	0	0	0	NA	0.272	0.204	CIN	1	1	1	1	1	C2	C2	C2	C3	C1	C1	C2	Probable_gastric	C2	1	G2	0	Tubular	0	Intestinal	GEJ_cardia	0	0	NA	C4	C3
stes_tcga_pub	TCGA-BR-7722	TCGA-BR-7722-01	0.7	2.04	0.69	62.15	0	1	NA	Stomach Adenocarcinoma	Esophagogastric Cancer	Ukraine	NA	C2	C2	NA	0	0	0	NA	0.158	0.1544	CIN	1	1	1	1	1	C2	NA	C3	C3	C3	C3	NA	Gastric	C1	0	G3	0	NA	0	Mixed	GEJ_cardia	0	1	NA	C4	C3
stes_tcga_pub	TCGA-BR-7723	TCGA-BR-7723-01	0.7	4.2	0.53	59.79	0	0	NA	Stomach Adenocarcinoma	Esophagogastric Cancer	Ukraine	NA	C2	C3	NA	0	0	0	NA	0.227	0.4997	CIN	1	1	1	0	1	C3	NA	C3	C2	C4	C1	C3	NA	C2	2	G3	0	Tubular	0	Intestinal	fundus_body	0	0	NA	C4	C3
stes_tcga_pub	TCGA-BR-7851	TCGA-BR-7851-01	0.61	1.99	0.61	74.17	0	1	NA	Stomach Adenocarcinoma	Esophagogastric Cancer	Russia	NA	C1	NA	NA	0	0	0	NA	0.273	0.0081	MSI	1	0	0	0	0	NA	NA	NA	NA	NA	NA	NA	NA	NA	0	G3	0	Tubular	0	Intestinal	fundus_body	0	0	NA	C4	NA
stes_tcga_pub	TCGA-BR-7901	TCGA-BR-7901-01	0.51	4.79	0.3	74.01	0	0	NA	Stomach Adenocarcinoma	Esophagogastric Cancer	Ukraine	NA	C2	C3	NA	0	0	0	NA	0.278	0.2548	CIN	1	1	1	1	1	C2	NA	C3	C3	C3	C1	C2	Probable_gastric	C1	2	G2	0	Tubular	0	Intestinal	GEJ_cardia	0	0	NA	C2	C3
stes_tcga_pub	TCGA-BR-7957	TCGA-BR-7957-01	0.19	1.93	0.2	50.7	0	0	NA	Stomach Adenocarcinoma	Esophagogastric Cancer	Russia	NA	C1	NA	NA	0	0	0	NA	0.334	0	GS	1	0	0	0	1	NA	NA	NA	NA	NA	NA	NA	NA	NA	0	GX	0	NA	0	Diffuse	fundus_body	0	0	NA	C2	NA
stes_tcga_pub	TCGA-BR-7958	TCGA-BR-7958-01	0.46	2.12	0.45	60.79	0	0	NA	Stomach Adenocarcinoma	Esophagogastric Cancer	Russia	NA	C3	NA	NA	1	0	0	NA	0.406	0.1395	EBV	1	0	0	0	1	NA	NA	NA	NA	NA	NA	NA	NA	NA	0	G3	0	Tubular	0	Intestinal	fundus_body	0	0	NA	C4	NA
stes_tcga_pub	TCGA-BR-7959	TCGA-BR-7959-01	0.49	2.76	0.41	59.49	0	0	NA	Stomach Adenocarcinoma	Esophagogastric Cancer	Russia	NA	C1	C1	NA	0	0	0	NA	0.203	0.2752	CIN	1	1	1	1	1	C2	C2	C2	C3	C6	C1	C2	Probable_gastric	C1	1	G3	1	Mucinous	0	Intestinal	GEJ_cardia	0	1	NA	C2	C3
stes_tcga_pub	TCGA-BR-8058	TCGA-BR-8058-01	0.27	1.75	0.3	53.82	0	0	NA	Stomach Adenocarcinoma	Esophagogastric Cancer	Russia	NA	C2	NA	NA	0	0	0	NA	0.516	0.0252	GS	1	0	0	0	1	NA	NA	NA	NA	NA	NA	NA	NA	NA	0	G3	0	NA	0	Diffuse	antrum	0	0	NA	C4	NA
stes_tcga_pub	TCGA-BR-8059	TCGA-BR-8059-01	0.38	2.1	0.37	72.48	0	1	NA	Stomach Adenocarcinoma	Esophagogastric Cancer	Russia	NA	C2	NA	NA	0	0	0	NA	0.357	0.0754	MSI	1	0	0	0	0	NA	NA	NA	NA	NA	NA	NA	NA	NA	0	G3	0	Tubular	1	Intestinal	fundus_body	1	1	NA	C2	NA
stes_tcga_pub	TCGA-BR-8077	TCGA-BR-8077-01	0.78	4.99	0.59	58.63	0	0	NA	Stomach Adenocarcinoma	Esophagogastric Cancer	Russia	NA	C2	C2	NA	0	0	0	NA	0.144	0.4778	CIN	1	1	1	0	1	C3	NA	C4	C1	C1	C3	NA	NA	C2	2	G2	0	Tubular	0	Intestinal	fundus_body	0	0	NA	C1	C2
stes_tcga_pub	TCGA-BR-8078	TCGA-BR-8078-01	0.67	2.13	0.65	70.8	0	1	NA	Stomach Adenocarcinoma	Esophagogastric Cancer	Russia	NA	C1	NA	NA	0	0	0	NA	0.264	0.1396	MSI	1	0	0	0	0	NA	NA	NA	NA	NA	NA	NA	NA	NA	0	G3	0	Tubular	1	Intestinal	fundus_body	0	0	NA	C4	NA
stes_tcga_pub	TCGA-BR-8080	TCGA-BR-8080-01	0.29	2.94	0.21	72.68	0	0	NA	Stomach Adenocarcinoma	Esophagogastric Cancer	Russia	NA	C1	C2	NA	0	0	0	NA	0.449	0.0746	CIN	1	1	1	0	1	C2	NA	C3	C3	C6	C3	NA	NA	C1	1	G3	0	NA	0	Diffuse	fundus_body	0	0	NA	C2	C3
stes_tcga_pub	TCGA-BR-8081	TCGA-BR-8081-01	0.35	2	0.35	71.45	0	1	NA	Stomach Adenocarcinoma	Esophagogastric Cancer	Russia	NA	C1	NA	NA	0	0	0	NA	0.457	0.0005	MSI	1	0	0	0	0	NA	NA	NA	NA	NA	NA	NA	NA	NA	0	G2	0	Tubular	0	Intestinal	fundus_body	1	1	NA	C4	NA
stes_tcga_pub	TCGA-BR-8284	TCGA-BR-8284-01	0.52	2.13	0.5	72.63	1	1	NA	Stomach Adenocarcinoma	Esophagogastric Cancer	Russia	NA	C1	NA	NA	0	0	0	NA	0.371	0.1733	MSI	1	0	0	0	1	NA	NA	NA	NA	NA	NA	NA	NA	NA	0	G3	0	NA	0	Mixed	antrum	0	1	NA	C2	NA
stes_tcga_pub	TCGA-BR-8286	TCGA-BR-8286-01	0.64	3.04	0.54	49.19	0	0	NA	Stomach Adenocarcinoma	Esophagogastric Cancer	Russia	NA	C1	C1	NA	0	0	0	NA	0.231	0.4298	CIN	1	1	1	0	1	C2	NA	C2	C4	C1	C3	NA	NA	C1	1	G3	0	Tubular	0	Intestinal	antrum	0	1	NA	C4	C3
stes_tcga_pub	TCGA-BR-8289	TCGA-BR-8289-01	0.64	3.78	0.49	57.08	0	0	NA	Stomach Adenocarcinoma	Esophagogastric Cancer	Russia	NA	C1	C1	NA	0	0	0	NA	0.149	0.3045	CIN	1	1	1	0	1	C2	NA	C3	C2	C6	C3	NA	NA	C1	2	G3	1	Tubular	0	Intestinal	fundus_body	0	0	NA	C2	C3
stes_tcga_pub	TCGA-BR-8291	TCGA-BR-8291-01	0.31	1.72	0.35	61.75	0	0	NA	Stomach Adenocarcinoma	Esophagogastric Cancer	Russia	NA	C2	C3	NA	0	0	0	NA	0.435	0.028	CIN	1	1	1	0	1	C2	NA	C3	C1	C5	C3	NA	NA	C1	0	GX	0	NA	0	Diffuse	antrum	0	1	NA	C4	C3
stes_tcga_pub	TCGA-BR-8297	TCGA-BR-8297-01	0.38	4.28	0.22	58.11	0	0	NA	Stomach Adenocarcinoma	Esophagogastric Cancer	Russia	NA	C1	C1	NA	0	0	0	NA	0.252	0.1375	CIN	1	1	1	0	1	C2	C2	C2	C3	C6	C1	C2	NA	C1	2	GX	0	NA	0	Diffuse	fundus_body	0	0	NA	C2	C3
stes_tcga_pub	TCGA-BR-8361	TCGA-BR-8361-01	0.62	2.02	0.62	71.18	0	1	NA	Stomach Adenocarcinoma	Esophagogastric Cancer	Russia	NA	C1	NA	NA	0	0	0	NA	0.36	0.2159	MSI	1	0	0	0	0	NA	NA	NA	NA	NA	NA	NA	NA	NA	0	G3	0	NA	0	NA	fundus_body	0	0	NA	C1	NA
stes_tcga_pub	TCGA-BR-8362	TCGA-BR-8362-01	0.52	2.37	0.48	65.15	0	NA	NA	Stomach Adenocarcinoma	Esophagogastric Cancer	Russia	NA	C1	C1	NA	0	0	0	NA	0.272	0.2174	CIN	1	1	0	0	0	C1	NA	C2	C3	C6	C1	C2	NA	C3	0	G3	0	NA	NA	Intestinal	fundus_body	0	1	NA	C2	C3
stes_tcga_pub	TCGA-BR-8363	TCGA-BR-8363-01	0.35	2.08	0.34	73.86	0	1	NA	Stomach Adenocarcinoma	Esophagogastric Cancer	Russia	NA	C1	NA	NA	0	0	0	NA	0.512	0.0172	MSI	1	0	0	0	0	NA	NA	NA	NA	NA	NA	NA	NA	NA	0	G3	0	NA	0	NA	antrum	1	1	NA	C4	NA
stes_tcga_pub	TCGA-BR-8364	TCGA-BR-8364-01	0.17	1.94	0.17	42.13	0	0	NA	Stomach Adenocarcinoma	Esophagogastric Cancer	Russia	NA	C2	NA	NA	0	0	0	NA	0.347	0.0003	GS	1	0	0	0	1	NA	NA	NA	NA	NA	NA	NA	NA	NA	0	G3	0	NA	0	Diffuse	fundus_body	0	1	NA	C2	NA
stes_tcga_pub	TCGA-BR-8365	TCGA-BR-8365-01	0.26	1.8	0.28	70.43	0	1	NA	Stomach Adenocarcinoma	Esophagogastric Cancer	Ukraine	NA	C2	NA	NA	0	0	0	NA	0.277	0.028	GS	1	0	0	0	1	NA	NA	NA	NA	NA	NA	NA	NA	NA	0	G3	0	NA	0	Diffuse	fundus_body	0	1	NA	C2	NA
stes_tcga_pub	TCGA-BR-8366	TCGA-BR-8366-01	0.32	2.07	0.31	80.48	0	0	NA	Stomach Adenocarcinoma	Esophagogastric Cancer	Ukraine	NA	C3	NA	NA	1	0	0	NA	0.442	0.0265	EBV	1	0	0	0	1	NA	NA	NA	NA	NA	NA	NA	NA	NA	0	G3	0	NA	1	Mixed	fundus_body	0	1	NA	C4	NA
stes_tcga_pub	TCGA-BR-8367	TCGA-BR-8367-01	0.93	5.94	0.82	55.97	1	0	NA	Stomach Adenocarcinoma	Esophagogastric Cancer	Ukraine	NA	C1	NA	NA	0	0	0	NA	0.275	0.0241	GS	1	0	0	0	1	NA	NA	NA	NA	NA	NA	NA	NA	NA	2	G3	0	NA	0	Mixed	fundus_body	0	1	NA	C2	NA
stes_tcga_pub	TCGA-BR-8368	TCGA-BR-8368-01	0.74	2.02	0.74	84.53	0	1	NA	Stomach Adenocarcinoma	Esophagogastric Cancer	Ukraine	NA	C1	NA	NA	0	0	0	NA	0.225	0.0877	MSI	1	0	0	0	0	NA	NA	NA	NA	NA	NA	NA	NA	NA	0	G3	0	NA	1	NA	fundus_body	0	0	NA	C1	NA
stes_tcga_pub	TCGA-BR-8369	TCGA-BR-8369-01	0.4	3.36	0.28	76.8	0	0	NA	Stomach Adenocarcinoma	Esophagogastric Cancer	Ukraine	NA	C1	C1	NA	0	0	0	NA	0.357	0.2103	CIN	1	1	1	0	1	C2	C2	C2	C3	C6	C1	C2	NA	C1	1	G3	0	Mucinous	0	Intestinal	antrum	0	0	NA	C2	C3
stes_tcga_pub	TCGA-BR-8371	TCGA-BR-8371-01	0.93	1.95	0.93	62.65	0	0	NA	Stomach Adenocarcinoma	Esophagogastric Cancer	Ukraine	NA	C2	NA	NA	0	0	0	NA	0.342	0.0001	GS	1	0	0	1	1	NA	NA	NA	NA	NA	NA	NA	Probable_gastric	NA	0	G3	0	NA	0	Diffuse	GEJ_cardia	0	0	NA	C2	NA
stes_tcga_pub	TCGA-BR-8372	TCGA-BR-8372-01	0.9	2	0.9	63.92	0	1	NA	Stomach Adenocarcinoma	Esophagogastric Cancer	Russia	NA	C1	NA	NA	0	0	0	NA	0.252	0.0505	MSI	1	0	0	0	0	NA	NA	NA	NA	NA	NA	NA	NA	NA	0	G3	0	Tubular	0	Intestinal	fundus_body	0	1	NA	C4	NA
stes_tcga_pub	TCGA-BR-8373	TCGA-BR-8373-01	0.66	2.92	0.57	65.01	0	0	NA	Stomach Adenocarcinoma	Esophagogastric Cancer	Ukraine	NA	C2	C2	NA	0	0	0	NA	0.203	0.4735	CIN	1	1	1	0	1	C2	NA	C3	C2	C4	C1	NA	NA	C2	1	G2	0	Papillary	0	Intestinal	fundus_body	0	1	NA	C4	C3
stes_tcga_pub	TCGA-BR-8380	TCGA-BR-8380-01	NA	NA	NA	55.19	0	0	NA	Stomach Adenocarcinoma	Esophagogastric Cancer	Ukraine	NA	C1	NA	NA	0	0	0	NA	0.295	0	GS	1	0	0	0	1	NA	NA	NA	NA	NA	NA	NA	NA	NA	NA	G3	0	NA	0	Diffuse	antrum	0	0	NA	C2	NA
stes_tcga_pub	TCGA-BR-8381	TCGA-BR-8381-01	1	2.04	1	51.59	0	1	NA	Stomach Adenocarcinoma	Esophagogastric Cancer	Ukraine	NA	C3	NA	NA	1	0	0	NA	0.483	0.0823	EBV	1	0	0	0	1	NA	NA	NA	NA	NA	NA	NA	NA	NA	0	G3	0	NA	0	NA	fundus_body	0	0	NA	C4	NA
stes_tcga_pub	TCGA-BR-8382	TCGA-BR-8382-01	0.39	2.08	0.38	67.73	0	1	NA	Stomach Adenocarcinoma	Esophagogastric Cancer	Ukraine	NA	C1	NA	NA	0	0	0	NA	0.534	0.0501	MSI	1	0	0	0	0	NA	NA	NA	NA	NA	NA	NA	NA	NA	0	G3	0	Tubular	0	Intestinal	antrum	0	0	NA	C4	NA
stes_tcga_pub	TCGA-BR-8384	TCGA-BR-8384-01	1	1.95	1	69.22	1	0	NA	Stomach Adenocarcinoma	Esophagogastric Cancer	Ukraine	NA	C1	NA	NA	0	0	0	NA	0.285	0.0106	GS	1	0	0	0	1	NA	NA	NA	NA	NA	NA	NA	NA	NA	0	G3	0	NA	0	Diffuse	antrum	0	0	NA	C2	NA
stes_tcga_pub	TCGA-BR-8483	TCGA-BR-8483-01	0.82	3.1	0.75	59.5	0	0	NA	Stomach Adenocarcinoma	Esophagogastric Cancer	Ukraine	NA	C1	C1	NA	0	0	0	NA	0.034	0.7048	CIN	1	1	1	0	1	C2	C2	C2	C3	C6	C1	C2	NA	C2	1	G2	1	Tubular	0	Intestinal	antrum	0	0	NA	C4	C3
stes_tcga_pub	TCGA-BR-8484	TCGA-BR-8484-01	0.48	2.96	0.39	61.83	0	0	NA	Stomach Adenocarcinoma	Esophagogastric Cancer	Russia	NA	C2	C2	NA	0	0	0	NA	0.441	0.2919	CIN	1	1	1	0	1	C2	NA	C3	C1	C5	C3	NA	NA	C1	1	G2	0	Tubular	0	Intestinal	fundus_body	0	0	NA	C4	C3
stes_tcga_pub	TCGA-BR-8485	TCGA-BR-8485-01	0.6	4.98	0.37	68.02	0	0	NA	Stomach Adenocarcinoma	Esophagogastric Cancer	Russia	NA	C2	C3	NA	0	0	0	NA	0.292	0.3001	CIN	1	1	1	0	1	C3	NA	C3	C1	C4	C1	NA	NA	C2	2	G3	0	NA	0	Mixed	fundus_body	0	0	NA	C4	C3
stes_tcga_pub	TCGA-BR-8486	TCGA-BR-8486-01	0.62	1.83	0.64	90	0	0	NA	Stomach Adenocarcinoma	Esophagogastric Cancer	Russia	NA	C2	C3	NA	0	0	0	NA	0.251	0.2279	CIN	1	1	1	0	1	C2	NA	C4	C1	C2	C1	NA	NA	C3	0	G2	0	Tubular	0	Intestinal	fundus_body	0	0	NA	C1	C3
stes_tcga_pub	TCGA-BR-8487	TCGA-BR-8487-01	0.83	2.1	0.82	64.07	0	1	NA	Stomach Adenocarcinoma	Esophagogastric Cancer	Ukraine	NA	C1	NA	NA	0	0	0	NA	0.13	0.1111	MSI	1	0	0	0	0	NA	NA	NA	NA	NA	NA	NA	NA	NA	0	G3	0	Tubular	0	Intestinal	antrum	0	0	NA	C1	NA
stes_tcga_pub	TCGA-BR-8588	TCGA-BR-8588-01	0.28	2.26	0.26	55.24	1	0	NA	Stomach Adenocarcinoma	Esophagogastric Cancer	Russia	NA	C1	NA	NA	0	0	0	NA	0.506	0.0412	GS	1	0	0	0	1	NA	NA	NA	NA	NA	NA	NA	NA	NA	0	G3	0	NA	0	Diffuse	fundus_body	0	0	NA	C4	NA
stes_tcga_pub	TCGA-BR-8589	TCGA-BR-8589-01	0.52	1.98	0.52	56.75	0	1	NA	Stomach Adenocarcinoma	Esophagogastric Cancer	Russia	NA	C3	NA	NA	1	0	0	NA	0.349	0.1537	EBV	1	0	0	0	0	NA	NA	NA	NA	NA	NA	NA	NA	NA	0	G3	0	NA	0	NA	fundus_body	0	0	NA	C4	NA
stes_tcga_pub	TCGA-BR-8590	TCGA-BR-8590-01	0.43	3.64	0.3	62.8	0	0	NA	Stomach Adenocarcinoma	Esophagogastric Cancer	Russia	NA	C2	NA	NA	0	0	0	NA	0.436	0.0046	GS	1	0	0	0	1	NA	NA	NA	NA	NA	NA	NA	NA	NA	1	G3	1	NA	0	Mixed	fundus_body	0	1	NA	C2	NA
stes_tcga_pub	TCGA-BR-8591	TCGA-BR-8591-01	0.54	2.01	0.53	79.55	0	1	NA	Stomach Adenocarcinoma	Esophagogastric Cancer	Russia	NA	C1	NA	NA	0	0	0	NA	0.326	0.0525	MSI	1	0	0	0	0	NA	NA	NA	NA	NA	NA	NA	NA	NA	0	G3	0	Tubular	0	Intestinal	antrum	0	0	NA	C4	NA
stes_tcga_pub	TCGA-BR-8592	TCGA-BR-8592-01	0.17	2	0.17	63.34	0	0	NA	Stomach Adenocarcinoma	Esophagogastric Cancer	Russia	NA	C1	NA	NA	0	0	0	NA	0.341	0.0011	GS	1	0	0	0	1	NA	NA	NA	NA	NA	NA	NA	NA	NA	0	G3	0	NA	0	Diffuse	fundus_body	0	0	NA	C2	NA
stes_tcga_pub	TCGA-BR-8677	TCGA-BR-8677-01	0.24	1.89	0.25	74.53	0	1	NA	Stomach Adenocarcinoma	Esophagogastric Cancer	Ukraine	NA	C2	NA	NA	0	0	0	NA	0.402	0.0169	GS	1	0	0	0	1	NA	NA	NA	NA	NA	NA	NA	NA	NA	0	G3	0	NA	0	Diffuse	antrum	0	0	NA	C2	NA
stes_tcga_pub	TCGA-BR-8678	TCGA-BR-8678-01	0.82	3.79	0.7	76.76	0	0	NA	Stomach Adenocarcinoma	Esophagogastric Cancer	Russia	NA	C2	C2	NA	0	0	0	NA	0.124	0.4534	CIN	1	1	1	0	1	C3	C3	C4	C2	C4	C1	C3	NA	C2	2	G2	0	NA	0	Intestinal	fundus_body	0	0	NA	C4	C2
stes_tcga_pub	TCGA-BR-8679	TCGA-BR-8679-01	0.66	3.57	0.53	63.2	0	0	NA	Stomach Adenocarcinoma	Esophagogastric Cancer	Russia	NA	C1	C1	NA	0	0	0	NA	0.2	0.2591	CIN	1	1	1	0	1	C2	NA	C2	C4	C6	C1	C2	NA	C1	2	G2	0	Mucinous	1	Intestinal	fundus_body	1	1	NA	C2	C3
stes_tcga_pub	TCGA-BR-8680	TCGA-BR-8680-01	0.66	1.99	0.66	45.55	0	1	NA	Stomach Adenocarcinoma	Esophagogastric Cancer	Vietnam	NA	C1	C1	NA	0	0	0	NA	0.147	0.1205	CIN	1	1	0	0	0	C1	NA	C1	C4	C1	C3	C1	NA	C3	0	G2	0	Tubular	1	Intestinal	antrum	0	0	NA	C4	C2
stes_tcga_pub	TCGA-BR-8682	TCGA-BR-8682-01	0.47	2.12	0.45	52.47	0	0	NA	Stomach Adenocarcinoma	Esophagogastric Cancer	Vietnam	NA	C1	C1	NA	0	0	0	NA	0.239	0.1482	CIN	1	1	1	0	1	C1	NA	C2	C3	C6	C1	C2	NA	C3	0	G3	0	Tubular	0	Intestinal	antrum	0	1	NA	C2	C3
stes_tcga_pub	TCGA-BR-8683	TCGA-BR-8683-01	0.77	4.67	0.58	75.43	0	0	NA	Stomach Adenocarcinoma	Esophagogastric Cancer	Vietnam	NA	C1	C1	NA	0	0	0	NA	0.27	0.1741	CIN	1	1	1	0	1	C1	NA	C2	C3	C6	C3	NA	NA	C3	2	G3	0	Tubular	0	Intestinal	antrum	1	1	NA	C4	C3
stes_tcga_pub	TCGA-BR-8686	TCGA-BR-8686-01	0.49	3.91	0.33	69.47	0	1	NA	Stomach Adenocarcinoma	Esophagogastric Cancer	Vietnam	NA	C3	NA	NA	1	0	0	NA	0.317	0.0674	EBV	1	0	0	0	1	NA	NA	NA	NA	NA	NA	NA	NA	NA	2	G3	0	NA	0	Diffuse	antrum	0	0	NA	C4	NA
stes_tcga_pub	TCGA-BR-8687	TCGA-BR-8687-01	0.69	2.8	0.62	67	0	1	NA	Stomach Adenocarcinoma	Esophagogastric Cancer	Russia	NA	C2	C3	NA	0	0	0	NA	0.16	0.331	CIN	1	1	1	1	1	C2	NA	C3	C3	C3	C1	C2	Probable_gastric	C1	1	G3	0	Papillary	1	Intestinal	GEJ_cardia	0	0	NA	C4	C3
stes_tcga_pub	TCGA-BR-A44T	TCGA-BR-A44T-01	0.77	2.01	0.77	53.13	0	0	NA	Stomach Adenocarcinoma	Esophagogastric Cancer	Ukraine	NA	C2	NA	NA	0	0	0	NA	0.692	0.0018	GS	1	0	0	1	1	NA	NA	NA	NA	NA	NA	NA	Probable_gastric	NA	0	G3	0	NA	0	Diffuse	GEJ_cardia	0	0	NA	C2	NA
stes_tcga_pub	TCGA-BR-A44U	TCGA-BR-A44U-01	0.66	2.3	0.62	70.03	NA	0	NA	Stomach Adenocarcinoma	Esophagogastric Cancer	Ukraine	NA	C1	C1	NA	0	0	0	NA	0.212	0.3073	CIN	1	1	1	0	1	C2	NA	C1	C4	C1	C1	NA	NA	C2	0	G3	1	NA	0	Mixed	antrum	NA	NA	NA	C4	C3
stes_tcga_pub	TCGA-BR-A452	TCGA-BR-A452-01	0.6	1.8	0.62	57.79	0	0	NA	Stomach Adenocarcinoma	Esophagogastric Cancer	Vietnam	NA	C2	C2	NA	0	0	0	NA	0.258	0.3468	CIN	1	1	1	0	1	C3	NA	C4	C2	C4	C3	C3	NA	C2	0	G3	0	Tubular	0	Intestinal	antrum	0	0	NA	C4	C2
stes_tcga_pub	TCGA-BR-A453	TCGA-BR-A453-01	1	2	1	51.99	0	1	NA	Stomach Adenocarcinoma	Esophagogastric Cancer	Vietnam	NA	C1	NA	NA	0	0	0	NA	0.328	0.003	GS	1	0	0	0	1	NA	NA	NA	NA	NA	NA	NA	NA	NA	0	G3	0	NA	0	Diffuse	antrum	0	0	NA	C2	NA
stes_tcga_pub	TCGA-BR-A4CR	TCGA-BR-A4CR-01	0.84	3.24	0.77	70.28	0	0	NA	Stomach Adenocarcinoma	Esophagogastric Cancer	Russia	NA	C2	C3	NA	0	0	0	NA	0.088	0.5745	CIN	1	1	1	0	1	C2	NA	C4	C2	C4	C1	C3	NA	C1	1	G3	0	Tubular	0	Intestinal	fundus_body	0	0	NA	C1	C1
stes_tcga_pub	TCGA-BR-A4CS	TCGA-BR-A4CS-01	0.53	3.06	0.43	77.24	0	0	NA	Stomach Adenocarcinoma	Esophagogastric Cancer	Russia	NA	C1	C1	NA	0	0	0	NA	0.379	0.584	CIN	1	1	1	0	1	C3	NA	C2	C1	C1	C1	NA	NA	C2	1	G3	0	NA	0	Intestinal	fundus_body	0	0	NA	C4	C2
stes_tcga_pub	TCGA-BR-A4IU	TCGA-BR-A4IU-01	0.94	2.04	0.94	34.5	1	0	NA	Stomach Adenocarcinoma	Esophagogastric Cancer	Vietnam	NA	C1	NA	NA	0	0	0	NA	0.403	0.0001	GS	1	0	0	0	1	NA	NA	NA	NA	NA	NA	NA	NA	NA	0	G3	0	NA	0	Diffuse	antrum	0	1	NA	C2	NA
stes_tcga_pub	TCGA-BR-A4IV	TCGA-BR-A4IV-01	0.83	1.95	0.84	47.95	0	0	NA	Stomach Adenocarcinoma	Esophagogastric Cancer	Vietnam	NA	C2	NA	NA	0	0	0	NA	0.334	0.0009	GS	1	0	0	0	1	NA	NA	NA	NA	NA	NA	NA	NA	NA	0	G3	0	NA	0	Diffuse	antrum	0	0	NA	C2	NA
stes_tcga_pub	TCGA-BR-A4IY	TCGA-BR-A4IY-01	0.36	2.11	0.35	58.36	0	0	NA	Stomach Adenocarcinoma	Esophagogastric Cancer	Vietnam	NA	C3	C1	NA	0	0	0	NA	0.334	0.1529	CIN	1	1	1	0	1	C2	C2	C2	C3	C1	C1	C2	NA	C1	0	G3	0	Tubular	0	Intestinal	antrum	1	1	NA	C4	C2
stes_tcga_pub	TCGA-BR-A4IZ	TCGA-BR-A4IZ-01	NA	NA	NA	45.71	0	0	NA	Stomach Adenocarcinoma	Esophagogastric Cancer	Vietnam	NA	C2	NA	NA	0	0	0	NA	0.427	0.0003	GS	1	0	0	0	1	NA	NA	NA	NA	NA	NA	NA	NA	NA	NA	G3	0	NA	0	Diffuse	antrum	0	1	NA	C2	NA
stes_tcga_pub	TCGA-BR-A4J1	TCGA-BR-A4J1-01	0.83	2.52	0.79	63.7	0	1	NA	Stomach Adenocarcinoma	Esophagogastric Cancer	Vietnam	NA	C2	C3	NA	0	0	0	NA	0.062	0.5331	CIN	1	1	1	0	1	C3	C3	C4	C2	C4	C1	C3	NA	C2	1	G3	0	Tubular	0	Intestinal	antrum	0	0	NA	C4	C2
stes_tcga_pub	TCGA-BR-A4J2	TCGA-BR-A4J2-01	0.97	1.96	0.97	70.89	0	0	NA	Stomach Adenocarcinoma	Esophagogastric Cancer	Vietnam	NA	C1	NA	NA	0	0	0	NA	0.553	0.0064	GS	1	0	0	0	1	NA	NA	NA	NA	NA	NA	NA	NA	NA	0	G3	0	NA	0	Diffuse	antrum	0	1	NA	C2	NA
stes_tcga_pub	TCGA-BR-A4J4	TCGA-BR-A4J4-01	1	4.07	1	39.59	0	0	NA	Stomach Adenocarcinoma	Esophagogastric Cancer	Vietnam	NA	C3	NA	NA	1	0	0	NA	0.355	0.2632	EBV	1	0	0	0	1	NA	NA	NA	NA	NA	NA	NA	NA	NA	1	G3	1	NA	0	Diffuse	antrum	0	1	NA	C4	NA
stes_tcga_pub	TCGA-BR-A4J5	TCGA-BR-A4J5-01	0.96	1.97	0.96	56.71	0	NA	NA	Stomach Adenocarcinoma	Esophagogastric Cancer	Vietnam	NA	C1	NA	NA	0	0	0	NA	0.391	0.0002	GS	1	0	0	0	1	NA	NA	NA	NA	NA	NA	NA	NA	NA	0	G3	0	Mucinous	NA	Intestinal	antrum	0	0	NA	C2	NA
stes_tcga_pub	TCGA-BR-A4J6	TCGA-BR-A4J6-01	0.6	1.82	0.62	69.21	0	0	NA	Stomach Adenocarcinoma	Esophagogastric Cancer	Ukraine	NA	C2	C3	NA	0	0	0	NA	0.142	0.2311	CIN	1	1	1	1	1	C2	NA	C3	C3	C6	C3	NA	Category_Unknown	C1	0	G2	0	Tubular	0	Intestinal	GEJ_cardia	0	0	NA	C4	C3
stes_tcga_pub	TCGA-BR-A4J7	TCGA-BR-A4J7-01	0.52	3.53	0.38	49.1	0	0	NA	Stomach Adenocarcinoma	Esophagogastric Cancer	Vietnam	NA	C2	NA	NA	0	0	0	NA	0.38	0.0232	GS	1	0	0	0	1	NA	NA	NA	NA	NA	NA	NA	NA	NA	1	G3	0	Mucinous	0	Intestinal	antrum	0	0	NA	C2	NA
stes_tcga_pub	TCGA-BR-A4J8	TCGA-BR-A4J8-01	0.66	7.05	0.35	71.32	0	1	NA	Stomach Adenocarcinoma	Esophagogastric Cancer	Ukraine	NA	C1	C1	NA	0	0	0	NA	0.103	0.3625	CIN	1	1	1	1	1	C2	C2	C2	C3	C6	C1	C2	Probable_gastric	C1	2	G3	0	NA	0	Mixed	GEJ_cardia	0	1	NA	C2	C3
stes_tcga_pub	TCGA-BR-A4J9	TCGA-BR-A4J9-01	0.97	1.95	0.97	55.01	0	NA	NA	Stomach Adenocarcinoma	Esophagogastric Cancer	Ukraine	NA	C2	NA	NA	0	0	0	NA	0.31	0.0109	GS	1	0	0	0	0	NA	NA	NA	NA	NA	NA	NA	NA	NA	0	G3	0	NA	NA	Diffuse	antrum	0	0	NA	C2	NA
stes_tcga_pub	TCGA-BR-A4PD	TCGA-BR-A4PD-01	0.62	4.3	0.43	72.1	0	0	NA	Stomach Adenocarcinoma	Esophagogastric Cancer	Russia	NA	C2	C2	NA	0	0	0	NA	0.292	0.3256	CIN	1	1	1	0	1	C2	NA	C4	C1	C3	C1	NA	NA	C1	2	G3	0	Tubular	0	Intestinal	fundus_body	0	1	NA	C1	C1
stes_tcga_pub	TCGA-BR-A4PE	TCGA-BR-A4PE-01	0.67	3.35	0.55	68.41	0	1	NA	Stomach Adenocarcinoma	Esophagogastric Cancer	Russia	NA	C1	C1	NA	0	0	0	NA	0.225	0.2964	CIN	1	1	1	1	1	C1	C1	C1	C4	C1	C2	C1	Probable_gastric	C3	1	G2	1	Tubular	0	Intestinal	GEJ_cardia	0	0	NA	C4	C1
stes_tcga_pub	TCGA-BR-A4PF	TCGA-BR-A4PF-01	1	4.66	1	72.31	0	0	NA	Stomach Adenocarcinoma	Esophagogastric Cancer	Russia	NA	C1	C1	NA	0	0	0	NA	0.337	0.2781	CIN	1	1	1	0	1	C1	C1	C1	C4	C2	C2	C1	NA	C3	2	G3	0	NA	0	Intestinal	antrum	0	0	NA	C1	C1
stes_tcga_pub	TCGA-BR-A4QI	TCGA-BR-A4QI-01	NA	NA	NA	70.99	0	0	NA	Stomach Adenocarcinoma	Esophagogastric Cancer	Ukraine	NA	C1	C1	NA	0	0	0	NA	0.176	0.6679	CIN	1	1	1	0	1	C1	NA	C1	C3	C6	C3	NA	NA	C3	NA	G3	1	NA	0	Intestinal	antrum	1	1	NA	C4	C2
stes_tcga_pub	TCGA-CD-5798	TCGA-CD-5798-01	0.22	2.02	0.21	82.99	0	0	NA	Stomach Adenocarcinoma	Esophagogastric Cancer	Vietnam	NA	C2	NA	NA	0	0	0	NA	0.28	0.0022	GS	1	0	0	0	1	NA	NA	NA	NA	NA	NA	NA	NA	NA	0	G2	0	NA	1	Diffuse	antrum	0	0	NA	C3	NA
stes_tcga_pub	TCGA-CD-5799	TCGA-CD-5799-01	0.74	3.26	0.63	45.27	0	0	NA	Stomach Adenocarcinoma	Esophagogastric Cancer	Vietnam	NA	C2	C3	NA	0	0	0	NA	0.221	0.4482	CIN	1	1	1	0	1	C3	NA	C4	C1	C1	C1	C3	NA	C2	1	G3	1	NA	0	Diffuse	antrum	0	0	NA	C3	C2
stes_tcga_pub	TCGA-CD-5800	TCGA-CD-5800-01	0.59	3.17	0.48	51	0	0	NA	Stomach Adenocarcinoma	Esophagogastric Cancer	Vietnam	NA	C2	C3	NA	0	0	0	NA	0.337	0.3436	CIN	1	1	1	0	1	C3	NA	C4	C2	C1	C3	C3	NA	C2	1	G1	1	Papillary	0	Intestinal	antrum	0	0	NA	C3	C2
stes_tcga_pub	TCGA-CD-5801	TCGA-CD-5801-01	0.44	3.5	0.31	69	0	0	NA	Stomach Adenocarcinoma	Esophagogastric Cancer	Vietnam	NA	C3	NA	NA	1	0	0	NA	0.449	0.3353	EBV	1	0	0	0	1	NA	NA	NA	NA	NA	NA	NA	NA	NA	1	G3	0	NA	0	Intestinal	antrum	0	0	NA	C3	NA
stes_tcga_pub	TCGA-CD-5803	TCGA-CD-5803-01	0.22	1.74	0.24	78.33	0	1	NA	Stomach Adenocarcinoma	Esophagogastric Cancer	Vietnam	NA	C2	NA	NA	0	0	0	NA	0.475	0.0007	GS	1	0	0	0	1	NA	NA	NA	NA	NA	NA	NA	NA	NA	0	G3	0	NA	0	Diffuse	antrum	0	0	NA	C3	NA
stes_tcga_pub	TCGA-CD-5804	TCGA-CD-5804-01	0.46	2.29	0.43	90	0	0	NA	Stomach Adenocarcinoma	Esophagogastric Cancer	Vietnam	NA	C2	C3	NA	0	0	0	NA	0.414	0.2338	CIN	1	1	1	0	1	C3	NA	C3	C3	C3	C1	NA	NA	C2	1	G2	1	Tubular	0	Intestinal	antrum	0	0	NA	C4	C3
stes_tcga_pub	TCGA-CD-8524	TCGA-CD-8524-01	0.47	2.83	0.38	61.45	0	0	NA	Stomach Adenocarcinoma	Esophagogastric Cancer	Vietnam	NA	C1	C1	NA	0	0	0	NA	0.335	0.1877	CIN	1	1	1	0	1	C2	C2	C2	C3	C6	C1	C2	NA	C1	1	G3	0	NA	0	Diffuse	antrum	0	0	NA	C2	C3
stes_tcga_pub	TCGA-CD-8526	TCGA-CD-8526-01	0.39	2.84	0.31	73.49	0	0	NA	Stomach Adenocarcinoma	Esophagogastric Cancer	Vietnam	NA	C2	C3	NA	0	0	0	NA	0.466	0.2079	CIN	1	1	1	0	1	C3	NA	C3	C2	C4	C1	C3	NA	C2	1	G3	0	Tubular	0	Intestinal	antrum	0	0	NA	C4	C3
stes_tcga_pub	TCGA-CD-8528	TCGA-CD-8528-01	0.66	3.18	0.55	43.77	0	0	NA	Stomach Adenocarcinoma	Esophagogastric Cancer	Vietnam	NA	C1	C1	NA	0	0	0	NA	0.262	0.338	CIN	1	1	1	0	1	C1	NA	C1	C4	C7	C1	C1	NA	C3	1	G3	0	NA	0	Diffuse	antrum	0	1	NA	C4	C3
stes_tcga_pub	TCGA-CD-8529	TCGA-CD-8529-01	0.94	1.97	0.95	65.65	0	0	NA	Stomach Adenocarcinoma	Esophagogastric Cancer	Vietnam	NA	C2	C2	NA	0	0	0	NA	0.48	0.0821	CIN	1	1	0	0	0	C2	NA	C3	C1	C5	C3	NA	NA	C1	0	G2	0	Mucinous	0	Intestinal	antrum	0	1	NA	C4	C3
stes_tcga_pub	TCGA-CD-8530	TCGA-CD-8530-01	0.38	5.33	0.19	52	0	0	NA	Stomach Adenocarcinoma	Esophagogastric Cancer	Vietnam	NA	C2	C2	NA	0	0	0	NA	0.367	0.1764	CIN	1	1	1	0	1	C2	NA	C3	C3	C5	C1	C2	NA	C1	2	G3	0	NA	0	Diffuse	fundus_body	0	0	NA	C4	C3
stes_tcga_pub	TCGA-CD-8531	TCGA-CD-8531-01	0.86	2.13	0.85	66.95	0	0	NA	Stomach Adenocarcinoma	Esophagogastric Cancer	Vietnam	NA	C1	NA	NA	0	0	0	NA	0.947	0.0474	GS	1	0	0	0	1	NA	NA	NA	NA	NA	NA	NA	NA	NA	0	G3	0	NA	0	Diffuse	fundus_body	0	1	NA	C1	NA
stes_tcga_pub	TCGA-CD-8532	TCGA-CD-8532-01	1	3.7	1	52.8	0	0	NA	Stomach Adenocarcinoma	Esophagogastric Cancer	Vietnam	NA	C2	C2	NA	0	0	0	NA	0.346	0.2522	CIN	1	1	1	1	1	C2	NA	C3	C3	C3	C3	NA	Probable_gastric	C1	1	G2	0	Tubular	0	Intestinal	GEJ_cardia	1	1	NA	C4	C3
stes_tcga_pub	TCGA-CD-8534	TCGA-CD-8534-01	0.94	1.76	0.95	41.69	0	0	NA	Stomach Adenocarcinoma	Esophagogastric Cancer	Vietnam	NA	C2	C2	NA	0	0	0	NA	0.293	0.3271	CIN	1	1	1	0	1	C2	C2	C2	C3	C6	C1	C2	NA	C1	0	G3	0	NA	0	Diffuse	antrum	0	0	NA	C4	C3
stes_tcga_pub	TCGA-CD-8535	TCGA-CD-8535-01	0.93	2.71	0.91	59.03	0	0	NA	Stomach Adenocarcinoma	Esophagogastric Cancer	Vietnam	NA	C1	C1	NA	0	0	0	NA	0.027	0.5519	CIN	1	1	1	0	1	C3	NA	C1	C2	C1	C1	C3	NA	C2	1	G3	0	Tubular	1	Intestinal	fundus_body	0	0	NA	C4	C2
stes_tcga_pub	TCGA-CD-8536	TCGA-CD-8536-01	0.93	2.05	0.93	74.82	0	1	NA	Stomach Adenocarcinoma	Esophagogastric Cancer	Vietnam	NA	C1	NA	NA	0	0	0	NA	0.339	0.1052	MSI	1	0	0	0	0	NA	NA	NA	NA	NA	NA	NA	NA	NA	0	G3	0	NA	0	Mixed	fundus_body	0	1	NA	C4	NA
stes_tcga_pub	TCGA-CD-A486	TCGA-CD-A486-01	0.72	3.94	0.57	68.12	0	0	NA	Stomach Adenocarcinoma	Esophagogastric Cancer	Vietnam	NA	C2	C3	NA	0	0	0	NA	0.197	0.5283	CIN	1	1	1	1	1	C3	C3	C4	C2	C4	C1	C3	Category_Unknown	C2	1	G2	1	NA	0	Intestinal	GEJ_cardia	0	0	NA	C4	C2
stes_tcga_pub	TCGA-CD-A487	TCGA-CD-A487-01	0.47	2.45	0.42	51.18	0	0	NA	Stomach Adenocarcinoma	Esophagogastric Cancer	Vietnam	NA	C2	C2	NA	0	0	0	NA	0.399	0.0975	CIN	1	1	1	0	1	C2	NA	C3	C1	C1	C1	NA	NA	C2	1	G3	0	NA	0	Mixed	antrum	0	0	NA	C4	C3
stes_tcga_pub	TCGA-CD-A489	TCGA-CD-A489-01	0.42	1.57	0.48	58.91	0	0	NA	Stomach Adenocarcinoma	Esophagogastric Cancer	Vietnam	NA	C2	C2	NA	0	0	0	NA	0.339	0.3552	CIN	1	1	1	0	1	C2	NA	C3	C3	C6	C3	NA	NA	C1	0	G3	1	NA	0	Diffuse	antrum	0	0	NA	C2	C3
stes_tcga_pub	TCGA-CD-A48A	TCGA-CD-A48A-01	0.8	4.43	0.64	57.06	NA	0	NA	Stomach Adenocarcinoma	Esophagogastric Cancer	Vietnam	NA	C1	C1	NA	0	0	0	NA	0.082	0.4866	CIN	1	1	1	1	1	C2	C2	C2	C3	C6	C1	C2	Probable_gastric	C1	2	G2	0	Tubular	0	Intestinal	GEJ_cardia	NA	NA	NA	C4	C3
stes_tcga_pub	TCGA-CD-A48C	TCGA-CD-A48C-01	0.76	4.33	0.59	79.95	0	0	NA	Stomach Adenocarcinoma	Esophagogastric Cancer	Vietnam	NA	C1	C1	NA	0	0	0	NA	0.103	0.4601	CIN	1	1	1	0	1	C2	NA	C2	C4	C1	C1	C2	NA	C1	2	G3	0	NA	0	Intestinal	antrum	0	1	NA	C4	C2
stes_tcga_pub	TCGA-CD-A4MG	TCGA-CD-A4MG-01	0.97	4.1	0.94	76.71	0	1	NA	Stomach Adenocarcinoma	Esophagogastric Cancer	Vietnam	NA	C1	NA	NA	0	0	0	NA	0.248	0.2249	MSI	1	0	0	1	0	NA	NA	NA	NA	NA	NA	NA	Probable_gastric	NA	1	G3	0	Mucinous	0	Intestinal	GEJ_cardia	1	0	NA	C4	NA
stes_tcga_pub	TCGA-CD-A4MH	TCGA-CD-A4MH-01	0.63	2.84	0.54	86.75	0	0	NA	Stomach Adenocarcinoma	Esophagogastric Cancer	Vietnam	NA	C2	C3	NA	0	0	0	NA	0.246	0.4765	CIN	1	1	1	0	1	C3	C3	C4	C2	C4	C1	C3	NA	C2	1	G2	0	Tubular	0	Intestinal	antrum	0	0	NA	C4	C2
stes_tcga_pub	TCGA-CD-A4MI	TCGA-CD-A4MI-01	0.96	1.95	0.96	62.21	0	0	NA	Stomach Adenocarcinoma	Esophagogastric Cancer	Vietnam	NA	C1	NA	NA	0	0	0	NA	0.503	0	MSI	1	0	0	0	0	NA	NA	NA	NA	NA	NA	NA	NA	NA	0	G1	0	Tubular	0	Intestinal	antrum	0	0	NA	C2	NA
stes_tcga_pub	TCGA-CD-A4MJ	TCGA-CD-A4MJ-01	1	2	1	60.05	0	1	NA	Stomach Adenocarcinoma	Esophagogastric Cancer	Vietnam	NA	C1	NA	NA	0	0	0	NA	0.165	0.0503	MSI	1	0	0	0	0	NA	NA	NA	NA	NA	NA	NA	NA	NA	0	G2	0	Tubular	1	Intestinal	fundus_body	0	0	NA	C4	NA
stes_tcga_pub	TCGA-CG-4301	TCGA-CG-4301-01	0.41	1.89	0.42	75.34	0	0	NA	Stomach Adenocarcinoma	Esophagogastric Cancer	Germany	NA	NA	NA	NA	0	0	0	NA	NA	0.3591	CIN	1	1	1	1	1	NA	NA	NA	NA	NA	NA	NA	Probable_gastric	NA	0	G3	1	Tubular	0	Intestinal	GEJ_cardia	0	0	NA	NA	NA
stes_tcga_pub	TCGA-CG-4304	TCGA-CG-4304-01	0.58	1.97	0.58	84.92	0	0	NA	Stomach Adenocarcinoma	Esophagogastric Cancer	Germany	NA	NA	NA	NA	0	0	0	NA	NA	0.2284	CIN	1	1	1	1	1	NA	NA	NA	NA	NA	NA	NA	Probable_gastric	NA	0	G2	0	Papillary	0	Intestinal	GEJ_cardia	0	0	NA	NA	NA
stes_tcga_pub	TCGA-CG-4305	TCGA-CG-4305-01	0.43	2.29	0.39	69.26	0	1	NA	Stomach Adenocarcinoma	Esophagogastric Cancer	Germany	NA	NA	NA	NA	0	0	0	NA	NA	0.0893	MSI	1	0	0	0	0	NA	NA	NA	NA	NA	NA	NA	NA	NA	0	G3	0	Tubular	0	Intestinal	antrum	0	0	NA	NA	NA
stes_tcga_pub	TCGA-CG-4306	TCGA-CG-4306-01	0.5	2	0.5	90	0	1	NA	Stomach Adenocarcinoma	Esophagogastric Cancer	Germany	NA	NA	NA	NA	0	0	0	NA	NA	0.0021	MSI	1	0	0	0	0	NA	NA	NA	NA	NA	NA	NA	NA	NA	0	G3	0	Mucinous	0	Intestinal	antrum	0	0	NA	NA	NA
stes_tcga_pub	TCGA-CG-4436	TCGA-CG-4436-01	0.67	6.31	0.39	57.33	0	0	NA	Stomach Adenocarcinoma	Esophagogastric Cancer	Germany	NA	NA	NA	NA	0	0	0	NA	NA	0.4272	CIN	1	1	1	0	1	NA	NA	NA	NA	NA	NA	NA	NA	NA	2	G2	0	Papillary	0	Intestinal	NA	0	1	NA	NA	NA
stes_tcga_pub	TCGA-CG-4437	TCGA-CG-4437-01	0.53	3.89	0.37	83.42	0	1	NA	Stomach Adenocarcinoma	Esophagogastric Cancer	Germany	NA	C1	C1	NA	0	0	0	NA	0.328	0.2072	CIN	1	1	0	1	0	C2	NA	C2	C1	C1	C1	C2	Gastric	C1	1	G2	0	Tubular	0	Intestinal	GEJ_cardia	0	0	NA	C3	C2
stes_tcga_pub	TCGA-CG-4438	TCGA-CG-4438-01	0.74	2.8	0.67	56.33	0	0	NA	Stomach Adenocarcinoma	Esophagogastric Cancer	Germany	NA	NA	NA	NA	0	0	0	NA	NA	0.6274	CIN	1	1	1	0	1	NA	NA	NA	NA	NA	NA	NA	NA	NA	1	G3	0	Tubular	0	Intestinal	antrum	1	1	NA	NA	NA
stes_tcga_pub	TCGA-CG-4440	TCGA-CG-4440-01	0.65	3.76	0.5	68.92	0	0	NA	Stomach Adenocarcinoma	Esophagogastric Cancer	Germany	NA	NA	NA	NA	0	0	0	NA	NA	0.2424	CIN	1	1	1	0	1	NA	NA	NA	NA	NA	NA	NA	NA	NA	2	G3	0	NA	0	NA	fundus_body	1	1	NA	NA	NA
stes_tcga_pub	TCGA-CG-4441	TCGA-CG-4441-01	NA	NA	NA	83.58	0	0	NA	Stomach Adenocarcinoma	Esophagogastric Cancer	Germany	NA	C1	NA	NA	0	0	0	NA	0.288	0.1073	GS	1	0	0	0	1	NA	NA	NA	NA	NA	NA	NA	NA	NA	NA	G2	0	Tubular	0	Intestinal	fundus_body	0	0	NA	C3	NA
stes_tcga_pub	TCGA-CG-4442	TCGA-CG-4442-01	0.73	2.05	0.73	85.83	0	1	NA	Stomach Adenocarcinoma	Esophagogastric Cancer	Germany	NA	NA	NA	NA	0	0	0	NA	NA	0.0503	MSI	1	0	0	0	0	NA	NA	NA	NA	NA	NA	NA	NA	NA	0	G3	0	Tubular	0	Intestinal	antrum	0	1	NA	NA	NA
stes_tcga_pub	TCGA-CG-4443	TCGA-CG-4443-01	0.87	1.95	0.87	68.42	0	0	NA	Stomach Adenocarcinoma	Esophagogastric Cancer	Germany	NA	NA	NA	NA	0	0	0	NA	NA	0.3125	CIN	1	1	1	0	1	NA	NA	NA	NA	NA	NA	NA	NA	NA	0	G2	0	Tubular	0	Intestinal	fundus_body	0	0	NA	NA	NA
stes_tcga_pub	TCGA-CG-4444	TCGA-CG-4444-01	0.66	4.03	0.49	76.42	0	0	NA	Stomach Adenocarcinoma	Esophagogastric Cancer	Germany	NA	NA	NA	NA	0	0	0	NA	NA	0.3337	CIN	1	1	1	0	1	NA	NA	NA	NA	NA	NA	NA	NA	NA	2	G3	1	Mucinous	0	Intestinal	fundus_body	0	1	NA	NA	NA
stes_tcga_pub	TCGA-CG-4449	TCGA-CG-4449-01	0.6	1.91	0.61	81.33	0	0	NA	Stomach Adenocarcinoma	Esophagogastric Cancer	Germany	NA	NA	NA	NA	0	0	0	NA	NA	0.4025	CIN	1	1	1	0	1	NA	NA	NA	NA	NA	NA	NA	NA	NA	0	G2	1	Mucinous	0	Intestinal	antrum	0	0	NA	C4	C3
stes_tcga_pub	TCGA-CG-4462	TCGA-CG-4462-01	0.23	2.1	0.22	72.58	1	0	NA	Stomach Adenocarcinoma	Esophagogastric Cancer	Germany	NA	NA	NA	NA	0	0	0	NA	NA	0.0044	GS	1	0	0	0	1	NA	NA	NA	NA	NA	NA	NA	NA	NA	0	G3	0	NA	0	Diffuse	antrum	0	0	NA	NA	NA
stes_tcga_pub	TCGA-CG-4465	TCGA-CG-4465-01	0.67	2	0.67	69.09	0	1	NA	Stomach Adenocarcinoma	Esophagogastric Cancer	Germany	NA	NA	NA	NA	0	0	0	NA	NA	0.0038	MSI	1	0	0	0	0	NA	NA	NA	NA	NA	NA	NA	NA	NA	0	G3	0	NA	0	Diffuse	antrum	0	0	NA	NA	NA
stes_tcga_pub	TCGA-CG-4466	TCGA-CG-4466-01	0.88	3.76	0.79	81.42	0	0	NA	Stomach Adenocarcinoma	Esophagogastric Cancer	Germany	NA	NA	NA	NA	0	0	0	NA	NA	0.3602	CIN	1	1	1	1	1	NA	NA	NA	NA	NA	NA	NA	Gastric	NA	2	G2	1	Papillary	0	Intestinal	fundus_body	0	0	NA	NA	NA
stes_tcga_pub	TCGA-CG-4469	TCGA-CG-4469-01	0.83	2.09	0.82	70.08	1	1	NA	Stomach Adenocarcinoma	Esophagogastric Cancer	Germany	NA	NA	NA	NA	0	0	0	NA	NA	0.2877	CIN	1	1	1	0	1	NA	NA	NA	NA	NA	NA	NA	NA	NA	0	G3	0	Tubular	0	Intestinal	NA	0	1	NA	NA	NA
stes_tcga_pub	TCGA-CG-4474	TCGA-CG-4474-01	0.42	2.12	0.41	67.59	0	0	NA	Stomach Adenocarcinoma	Esophagogastric Cancer	Germany	NA	NA	NA	NA	0	0	0	NA	NA	0.009	GS	1	0	0	0	1	NA	NA	NA	NA	NA	NA	NA	NA	NA	0	G3	0	NA	0	Diffuse	antrum	0	0	NA	NA	NA
stes_tcga_pub	TCGA-CG-4475	TCGA-CG-4475-01	0.54	3.07	0.43	76.84	0	0	NA	Stomach Adenocarcinoma	Esophagogastric Cancer	Germany	NA	NA	NA	NA	0	0	0	NA	NA	0.5056	CIN	1	1	1	0	1	NA	NA	NA	NA	NA	NA	NA	NA	NA	1	G3	0	Mucinous	0	Intestinal	fundus_body	0	0	NA	NA	NA
stes_tcga_pub	TCGA-CG-4476	TCGA-CG-4476-01	0.36	3.2	0.26	69.83	0	0	NA	Stomach Adenocarcinoma	Esophagogastric Cancer	Germany	NA	NA	NA	NA	0	0	0	NA	NA	0.1715	CIN	1	1	1	0	1	NA	NA	NA	NA	NA	NA	NA	NA	NA	1	G3	0	Tubular	0	Intestinal	fundus_body	0	0	NA	NA	NA
stes_tcga_pub	TCGA-CG-4477	TCGA-CG-4477-01	0.45	1.74	0.49	58.67	0	0	NA	Stomach Adenocarcinoma	Esophagogastric Cancer	Germany	NA	NA	NA	NA	0	0	0	NA	NA	0.2082	CIN	1	1	1	1	1	NA	NA	NA	NA	NA	NA	NA	Gastric	NA	0	G3	0	Tubular	0	Intestinal	GEJ_cardia	0	1	NA	NA	NA
stes_tcga_pub	TCGA-CG-5717	TCGA-CG-5717-01	0.2	2.04	0.2	58.75	0	0	NA	Stomach Adenocarcinoma	Esophagogastric Cancer	Germany	NA	C2	NA	NA	0	0	0	NA	0.373	0.0147	GS	1	0	0	1	1	NA	NA	NA	NA	NA	NA	NA	Category_Unknown	NA	0	G3	0	NA	0	Diffuse	GEJ_cardia	0	0	NA	C3	NA
stes_tcga_pub	TCGA-CG-5718	TCGA-CG-5718-01	0.61	2.29	0.57	78.75	0	0	NA	Stomach Adenocarcinoma	Esophagogastric Cancer	Germany	NA	C2	C3	NA	0	0	0	NA	0.328	0.4649	CIN	1	1	1	0	1	C3	NA	C4	C1	C1	C1	C3	NA	C2	0	G2	0	Tubular	0	Intestinal	fundus_body	0	0	NA	C3	C2
stes_tcga_pub	TCGA-CG-5719	TCGA-CG-5719-01	0.44	2.02	0.43	54.66	0	0	NA	Stomach Adenocarcinoma	Esophagogastric Cancer	Germany	NA	C2	C2	NA	0	0	0	NA	0.309	0.2382	CIN	1	1	1	0	1	C2	NA	C3	C1	C1	C3	NA	NA	C1	0	G1	0	Tubular	1	Intestinal	fundus_body	0	0	NA	C3	C2
stes_tcga_pub	TCGA-CG-5720	TCGA-CG-5720-01	0.63	1.97	0.63	71.67	0	0	NA	Stomach Adenocarcinoma	Esophagogastric Cancer	Germany	NA	C1	NA	NA	0	0	0	NA	0.28	0.0313	GS	1	0	0	1	1	NA	NA	NA	NA	NA	NA	NA	Gastric	NA	0	G3	0	NA	0	Diffuse	GEJ_cardia	0	0	NA	C3	NA
stes_tcga_pub	TCGA-CG-5721	TCGA-CG-5721-01	0.4	2	0.4	58.16	0	1	NA	Stomach Adenocarcinoma	Esophagogastric Cancer	Germany	NA	C1	NA	NA	0	0	0	NA	0.486	0.0015	MSI	1	0	0	0	0	NA	NA	NA	NA	NA	NA	NA	NA	NA	0	G3	0	Tubular	0	Intestinal	fundus_body	0	0	NA	C3	NA
stes_tcga_pub	TCGA-CG-5722	TCGA-CG-5722-01	0.29	2.38	0.25	67	0	0	NA	Stomach Adenocarcinoma	Esophagogastric Cancer	Germany	NA	C3	NA	NA	1	0	0	NA	0.465	0.0203	EBV	1	0	0	0	1	NA	NA	NA	NA	NA	NA	NA	NA	NA	0	G3	0	NA	0	Diffuse	fundus_body	0	0	NA	C3	NA
stes_tcga_pub	TCGA-CG-5723	TCGA-CG-5723-01	0.47	2.01	0.47	83.17	0	1	NA	Stomach Adenocarcinoma	Esophagogastric Cancer	Germany	NA	C2	NA	NA	0	0	0	NA	0.396	0.0158	MSI	1	0	0	1	0	NA	NA	NA	NA	NA	NA	NA	Probable_gastric	NA	0	G3	0	NA	0	Diffuse	GEJ_cardia	0	0	NA	C3	NA
stes_tcga_pub	TCGA-CG-5724	TCGA-CG-5724-01	0.73	2.9	0.65	59.58	0	0	NA	Stomach Adenocarcinoma	Esophagogastric Cancer	Germany	NA	C1	C1	NA	0	0	0	NA	0.221	0.4396	CIN	1	1	1	0	1	C2	NA	C2	C1	C1	C1	C2	NA	C1	1	G3	1	NA	0	Mixed	antrum	0	1	NA	C3	C2
stes_tcga_pub	TCGA-CG-5726	TCGA-CG-5726-01	0.9	2.18	0.89	73.92	0	1	NA	Stomach Adenocarcinoma	Esophagogastric Cancer	Germany	NA	C1	NA	NA	0	0	0	NA	0.064	0.1257	MSI	1	0	0	0	0	NA	NA	NA	NA	NA	NA	NA	NA	NA	0	G2	0	Papillary	0	Intestinal	antrum	0	0	NA	C3	NA
stes_tcga_pub	TCGA-CG-5732	TCGA-CG-5732-01	0.58	2.03	0.58	66.75	0	0	NA	Stomach Adenocarcinoma	Esophagogastric Cancer	Germany	NA	C2	C3	NA	0	0	0	NA	0.374	0.242	CIN	1	1	1	1	1	C3	NA	C4	C1	C3	C3	NA	Gastric	C2	0	G2	0	Papillary	0	Intestinal	GEJ_cardia	0	0	NA	C3	C2
stes_tcga_pub	TCGA-CG-5734	TCGA-CG-5734-01	0.17	2.08	0.17	68.66	0	0	NA	Stomach Adenocarcinoma	Esophagogastric Cancer	Germany	NA	C1	NA	NA	0	0	0	NA	0.424	0.0034	GS	1	0	0	0	1	NA	NA	NA	NA	NA	NA	NA	NA	NA	1	G3	0	Tubular	0	Intestinal	fundus_body	0	0	NA	C3	NA
stes_tcga_pub	TCGA-D7-5577	TCGA-D7-5577-01	0.66	2.08	0.65	53.85	0	1	NA	Stomach Adenocarcinoma	Esophagogastric Cancer	Poland	NA	C3	NA	NA	1	0	0	NA	0.265	0.0939	EBV	1	0	0	1	1	NA	NA	NA	NA	NA	NA	NA	Gastric	NA	0	G2	0	Tubular	0	Intestinal	fundus_body	0	1	NA	C3	NA
stes_tcga_pub	TCGA-D7-5578	TCGA-D7-5578-01	0.6	2.05	0.6	80.47	0	0	NA	Stomach Adenocarcinoma	Esophagogastric Cancer	Poland	NA	C1	C1	NA	0	0	0	NA	0.285	0.1962	CIN	1	1	1	0	1	C3	NA	C2	C1	C1	C1	NA	NA	C2	0	G3	0	Tubular	0	Intestinal	fundus_body	0	0	NA	C3	C2
stes_tcga_pub	TCGA-D7-6518	TCGA-D7-6518-01	0.35	2.11	0.34	75.55	0	0	NA	Stomach Adenocarcinoma	Esophagogastric Cancer	Poland	NA	C2	C2	NA	0	0	0	NA	0.31	0.1758	CIN	1	1	1	1	1	C2	NA	C3	C3	C6	C1	C2	Probable_gastric	C1	0	G3	0	NA	0	Diffuse	GEJ_cardia	0	0	NA	C3	C3
stes_tcga_pub	TCGA-D7-6519	TCGA-D7-6519-01	0.82	3.29	0.74	64.1	0	0	NA	Stomach Adenocarcinoma	Esophagogastric Cancer	Poland	NA	C2	C2	NA	0	0	0	NA	0.08	0.8674	CIN	1	1	1	1	1	C2	NA	C3	C2	C1	C1	NA	Probable_gastric	C1	1	G3	0	Tubular	0	Intestinal	GEJ_cardia	1	1	NA	C3	C2
stes_tcga_pub	TCGA-D7-6520	TCGA-D7-6520-01	0.68	3.86	0.52	53.3	0	0	NA	Stomach Adenocarcinoma	Esophagogastric Cancer	Poland	NA	C2	C3	NA	0	0	0	NA	0.131	0.3462	CIN	1	1	1	0	1	C3	NA	C3	C1	C1	C1	NA	NA	C2	1	G3	0	Tubular	0	Intestinal	antrum	0	0	NA	C3	C2
stes_tcga_pub	TCGA-D7-6521	TCGA-D7-6521-01	0.33	2.78	0.26	65.1	0	1	NA	Stomach Adenocarcinoma	Esophagogastric Cancer	Poland	NA	C2	C2	NA	0	0	0	NA	0.376	0.1272	CIN	1	1	1	0	1	C2	NA	C3	C1	C5	C1	NA	NA	C1	1	G3	0	NA	0	Diffuse	fundus_body	0	1	NA	C3	C3
stes_tcga_pub	TCGA-D7-6522	TCGA-D7-6522-01	NA	NA	NA	58.77	0	0	NA	Stomach Adenocarcinoma	Esophagogastric Cancer	Poland	NA	C2	NA	NA	0	0	0	NA	0.65	0	GS	1	0	0	0	1	NA	NA	NA	NA	NA	NA	NA	NA	NA	NA	G3	0	NA	0	Diffuse	antrum	0	0	NA	C2	NA
stes_tcga_pub	TCGA-D7-6524	TCGA-D7-6524-01	0.19	2.05	0.19	53.48	0	1	NA	Stomach Adenocarcinoma	Esophagogastric Cancer	Poland	NA	C1	NA	NA	0	0	0	NA	0.409	0.0003	GS	1	0	0	0	1	NA	NA	NA	NA	NA	NA	NA	NA	NA	0	G3	0	NA	0	Diffuse	antrum	0	0	NA	C3	NA
stes_tcga_pub	TCGA-D7-6525	TCGA-D7-6525-01	0.61	1.87	0.63	58.11	0	0	NA	Stomach Adenocarcinoma	Esophagogastric Cancer	Poland	NA	C1	C1	NA	0	0	0	NA	0.207	0.3156	CIN	1	1	1	1	1	C2	NA	C2	C1	C1	C1	C2	Category_Unknown	C1	0	G3	0	Tubular	0	Intestinal	GEJ_cardia	0	1	NA	C3	C2
stes_tcga_pub	TCGA-D7-6526	TCGA-D7-6526-01	0.78	4.79	0.6	67.02	0	0	NA	Stomach Adenocarcinoma	Esophagogastric Cancer	Poland	NA	C2	C3	NA	0	0	0	NA	0.136	0.4772	CIN	1	1	1	0	1	C3	NA	C4	C2	C1	C3	C3	NA	C3	2	G2	1	Tubular	0	Intestinal	antrum	1	1	NA	C3	C2
stes_tcga_pub	TCGA-D7-6527	TCGA-D7-6527-01	0.68	5.12	0.45	62.41	0	0	NA	Stomach Adenocarcinoma	Esophagogastric Cancer	Poland	NA	C2	C3	NA	0	0	0	NA	0.195	0.3358	CIN	1	1	1	1	1	C3	NA	C4	C1	C3	C1	C3	Gastric	C2	2	G2	0	Papillary	0	Intestinal	GEJ_cardia	0	0	NA	C1	C1
stes_tcga_pub	TCGA-D7-6528	TCGA-D7-6528-01	0.75	3.63	0.62	70.68	0	0	NA	Stomach Adenocarcinoma	Esophagogastric Cancer	Poland	NA	C1	C1	NA	0	0	0	NA	0.2	0.5429	CIN	1	1	1	0	1	C1	NA	C4	C2	C1	C3	NA	NA	C3	1	G2	0	Tubular	0	Intestinal	fundus_body	0	1	NA	C1	C1
stes_tcga_pub	TCGA-D7-6815	TCGA-D7-6815-01	0.8	1.94	0.81	70.67	0	0	NA	Stomach Adenocarcinoma	Esophagogastric Cancer	Poland	NA	C2	C2	NA	0	0	0	NA	0.117	0.386	CIN	1	1	1	0	1	C1	NA	C4	C1	C1	C1	NA	NA	C3	0	G2	1	Tubular	0	Intestinal	fundus_body	0	0	NA	C3	C2
stes_tcga_pub	TCGA-D7-6817	TCGA-D7-6817-01	0.53	3.05	0.43	63.36	0	0	NA	Stomach Adenocarcinoma	Esophagogastric Cancer	Poland	NA	C2	C3	NA	0	0	0	NA	0.368	0.4694	CIN	1	1	1	0	1	C3	NA	C4	C1	C3	C1	C3	NA	C1	1	G3	0	Tubular	0	Intestinal	fundus_body	0	0	NA	C3	C2
stes_tcga_pub	TCGA-D7-6818	TCGA-D7-6818-01	0.48	2.37	0.43	53.09	0	0	NA	Stomach Adenocarcinoma	Esophagogastric Cancer	Poland	NA	C2	C2	NA	0	0	0	NA	0.437	0.1036	CIN	1	1	1	0	1	C3	NA	C3	C1	C1	C3	NA	NA	C1	1	G3	0	Tubular	0	Intestinal	fundus_body	0	0	NA	C3	C2
stes_tcga_pub	TCGA-D7-6820	TCGA-D7-6820-01	0.65	1.76	0.68	64.3	0	0	NA	Stomach Adenocarcinoma	Esophagogastric Cancer	Poland	NA	C2	C3	NA	0	0	0	NA	0.315	0.3619	CIN	1	1	1	0	1	C3	NA	C4	C1	C3	C1	C3	NA	C2	0	G2	1	Tubular	0	Intestinal	fundus_body	0	0	NA	C1	C1
stes_tcga_pub	TCGA-D7-6822	TCGA-D7-6822-01	0.76	2.32	0.73	77.25	0	0	NA	Stomach Adenocarcinoma	Esophagogastric Cancer	Poland	NA	C1	C1	NA	0	0	0	NA	0.188	0.465	CIN	1	1	1	0	1	C3	NA	C2	C2	C4	C3	NA	NA	C2	0	G2	0	Tubular	0	Intestinal	fundus_body	0	1	NA	C4	C3
stes_tcga_pub	TCGA-D7-8570	TCGA-D7-8570-01	0.93	1.99	0.93	44.22	0	0	NA	Stomach Adenocarcinoma	Esophagogastric Cancer	Poland	NA	C3	NA	NA	1	0	0	NA	0.457	0.1613	EBV	1	0	0	1	1	NA	NA	NA	NA	NA	NA	NA	Probable_gastric	NA	0	G3	0	NA	0	Intestinal	GEJ_cardia	0	0	NA	C4	NA
stes_tcga_pub	TCGA-D7-8572	TCGA-D7-8572-01	0.42	1.89	0.43	57.14	0	0	NA	Stomach Adenocarcinoma	Esophagogastric Cancer	Poland	NA	C2	NA	NA	0	0	0	NA	0.362	0.0229	GS	1	0	0	0	1	NA	NA	NA	NA	NA	NA	NA	NA	NA	0	G2	0	Papillary	0	Intestinal	fundus_body	0	1	NA	C4	NA
stes_tcga_pub	TCGA-D7-8573	TCGA-D7-8573-01	0.71	3.02	0.62	57.39	0	0	NA	Stomach Adenocarcinoma	Esophagogastric Cancer	Poland	NA	C3	NA	NA	1	0	0	NA	0.211	0.2114	EBV	1	0	0	0	1	NA	NA	NA	NA	NA	NA	NA	NA	NA	1	G3	1	Tubular	0	Intestinal	fundus_body	0	1	NA	C1	NA
stes_tcga_pub	TCGA-D7-8574	TCGA-D7-8574-01	1	2	1	72.79	0	0	NA	Stomach Adenocarcinoma	Esophagogastric Cancer	Poland	NA	C2	NA	NA	0	0	0	NA	0.653	0.0001	GS	1	0	0	0	1	NA	NA	NA	NA	NA	NA	NA	NA	NA	0	G3	0	NA	0	Diffuse	antrum	0	0	NA	C2	NA
stes_tcga_pub	TCGA-D7-8575	TCGA-D7-8575-01	0.65	1.84	0.66	75.87	0	0	NA	Stomach Adenocarcinoma	Esophagogastric Cancer	Poland	NA	C2	C2	NA	0	0	0	NA	0.242	0.3057	CIN	1	1	1	0	1	C2	C2	C2	C3	C3	C1	C2	NA	C1	0	G3	0	NA	0	Mixed	fundus_body	0	1	NA	C4	C3
stes_tcga_pub	TCGA-D7-8576	TCGA-D7-8576-01	0.67	1.77	0.69	54.8	1	0	NA	Stomach Adenocarcinoma	Esophagogastric Cancer	Poland	NA	C2	C2	NA	0	0	0	NA	0.208	0.2837	CIN	1	1	1	0	1	C2	NA	C3	C3	C3	C1	C2	NA	C1	0	G3	0	NA	0	Mixed	antrum	1	1	NA	C4	C3
stes_tcga_pub	TCGA-D7-8578	TCGA-D7-8578-01	0.95	1.96	0.95	72.88	0	0	NA	Stomach Adenocarcinoma	Esophagogastric Cancer	Poland	NA	C2	C2	NA	0	0	0	NA	0.204	0.0927	CIN	1	1	1	0	1	C2	NA	C3	C3	C6	C1	C2	NA	C1	0	G2	0	Tubular	0	Intestinal	antrum	0	1	NA	C2	C3
stes_tcga_pub	TCGA-D7-8579	TCGA-D7-8579-01	0.26	2.12	0.25	66.04	1	1	NA	Stomach Adenocarcinoma	Esophagogastric Cancer	Poland	NA	C1	NA	NA	0	0	0	NA	0.462	0.0033	GS	1	0	0	0	1	NA	NA	NA	NA	NA	NA	NA	NA	NA	0	G2	1	NA	0	Intestinal	antrum	0	0	NA	C2	NA
stes_tcga_pub	TCGA-D7-A4YT	TCGA-D7-A4YT-01	0.76	2	0.76	56.79	0	0	NA	Stomach Adenocarcinoma	Esophagogastric Cancer	Poland	NA	C2	C2	NA	0	0	0	NA	0.137	0.3872	CIN	1	1	1	1	1	C1	NA	C4	C2	C4	C3	NA	Probable_gastric	C2	0	G2	1	Tubular	0	Intestinal	GEJ_cardia	0	0	NA	C1	C1
stes_tcga_pub	TCGA-D7-A4YU	TCGA-D7-A4YU-01	0.44	3.29	0.33	73.32	0	1	NA	Stomach Adenocarcinoma	Esophagogastric Cancer	Poland	NA	C1	C1	NA	0	0	0	NA	0.391	0.3339	CIN	1	1	1	0	1	C2	NA	C2	C3	C6	C3	C2	NA	C1	1	G3	0	Tubular	0	Intestinal	fundus_body	0	1	NA	C4	C3
stes_tcga_pub	TCGA-D7-A4YV	TCGA-D7-A4YV-01	0.52	2.12	0.5	69.6	0	1	NA	Stomach Adenocarcinoma	Esophagogastric Cancer	Poland	NA	C1	NA	NA	0	0	0	NA	0.394	0.1178	MSI	1	0	0	0	0	NA	NA	NA	NA	NA	NA	NA	NA	NA	0	G3	0	NA	0	Diffuse	antrum	0	0	NA	C4	NA
stes_tcga_pub	TCGA-D7-A4YX	TCGA-D7-A4YX-01	1	3.98	1	63.65	0	1	NA	Stomach Adenocarcinoma	Esophagogastric Cancer	Poland	NA	C3	NA	NA	1	0	0	NA	0.267	0.1477	EBV	1	0	0	0	1	NA	NA	NA	NA	NA	NA	NA	NA	NA	1	G3	1	Papillary	0	Intestinal	fundus_body	0	1	NA	C1	NA
stes_tcga_pub	TCGA-D7-A4YY	TCGA-D7-A4YY-01	1	1.86	1	61.02	0	0	NA	Stomach Adenocarcinoma	Esophagogastric Cancer	Poland	NA	C1	NA	NA	0	0	0	NA	0.135	0.1351	MSI	1	0	0	0	0	NA	NA	NA	NA	NA	NA	NA	NA	NA	0	G3	0	Tubular	0	Intestinal	antrum	0	1	NA	C4	NA
stes_tcga_pub	TCGA-D7-A4Z0	TCGA-D7-A4Z0-01	0.33	2.2	0.31	60.59	1	0	NA	Stomach Adenocarcinoma	Esophagogastric Cancer	Poland	NA	C1	NA	NA	0	0	0	NA	0.467	0.0378	GS	1	0	0	0	1	NA	NA	NA	NA	NA	NA	NA	NA	NA	0	G3	0	NA	0	Diffuse	antrum	0	0	NA	C4	NA
stes_tcga_pub	TCGA-D7-A6EV	TCGA-D7-A6EV-01	0.65	2.54	0.59	71.8	NA	0	NA	Stomach Adenocarcinoma	Esophagogastric Cancer	Poland	NA	C1	C1	NA	0	0	0	NA	0.328	0.2922	CIN	1	1	1	0	1	C1	NA	C1	C4	C2	C3	C1	NA	C3	1	G3	1	NA	0	NA	NA	NA	NA	NA	C1	C1
stes_tcga_pub	TCGA-D7-A6EX	TCGA-D7-A6EX-01	0.83	2.81	0.77	72.62	NA	0	NA	Stomach Adenocarcinoma	Esophagogastric Cancer	Poland	NA	C2	C2	NA	0	0	0	NA	0.075	0.703	CIN	1	1	1	0	1	C2	NA	C3	C2	C7	C1	NA	NA	C1	1	G3	0	NA	0	NA	NA	NA	NA	NA	C4	C3
stes_tcga_pub	TCGA-D7-A6EY	TCGA-D7-A6EY-01	0.4	2.07	0.39	72.63	NA	1	NA	Stomach Adenocarcinoma	Esophagogastric Cancer	Poland	NA	C1	NA	NA	0	0	0	NA	0.466	0.058	MSI	1	0	0	0	0	NA	NA	NA	NA	NA	NA	NA	NA	NA	0	G3	0	NA	0	NA	NA	NA	NA	NA	C4	NA
stes_tcga_pub	TCGA-D7-A6EZ	TCGA-D7-A6EZ-01	0.68	2.05	0.67	66.87	NA	1	NA	Stomach Adenocarcinoma	Esophagogastric Cancer	Poland	NA	C3	NA	NA	1	0	0	NA	0.236	0.2055	EBV	1	0	0	0	1	NA	NA	NA	NA	NA	NA	NA	NA	NA	0	G3	0	NA	0	NA	NA	NA	NA	NA	C1	NA
stes_tcga_pub	TCGA-D7-A6F0	TCGA-D7-A6F0-01	0.74	4.6	0.56	79.19	NA	0	NA	Stomach Adenocarcinoma	Esophagogastric Cancer	Poland	NA	C2	C3	NA	0	0	0	NA	0.178	0.3847	CIN	1	1	1	1	1	C3	C3	C4	C2	C4	C1	C3	Probable_gastric	C2	2	G3	0	NA	0	NA	NA	NA	NA	NA	C4	C2
stes_tcga_pub	TCGA-D7-A6F2	TCGA-D7-A6F2-01	0.75	3.44	0.63	62.43	NA	0	NA	Stomach Adenocarcinoma	Esophagogastric Cancer	Poland	NA	C2	C2	NA	0	0	0	NA	0.174	0.4267	CIN	1	1	1	0	1	C1	NA	C4	C1	C3	C2	NA	NA	C3	1	G3	1	NA	0	NA	NA	NA	NA	NA	C4	C1
stes_tcga_pub	TCGA-D7-A747	TCGA-D7-A747-01	0.18	2.37	0.16	57.29	NA	0	NA	Stomach Adenocarcinoma	Esophagogastric Cancer	Poland	NA	C2	C2	NA	0	0	0	NA	0.373	0.0001	CIN	1	1	1	0	1	C2	NA	C3	C3	C6	C3	NA	NA	C1	0	G3	0	NA	0	NA	NA	NA	NA	NA	C2	C3
stes_tcga_pub	TCGA-D7-A748	TCGA-D7-A748-01	0.16	2.08	0.15	41.59	NA	0	NA	Stomach Adenocarcinoma	Esophagogastric Cancer	Poland	NA	C2	NA	NA	0	0	0	NA	0.513	0.0217	GS	1	0	0	0	1	NA	NA	NA	NA	NA	NA	NA	NA	NA	0	G3	0	NA	0	NA	NA	NA	NA	NA	C2	NA
stes_tcga_pub	TCGA-D7-A74A	TCGA-D7-A74A-01	0.9	2.74	0.87	61.42	NA	0	NA	Stomach Adenocarcinoma	Esophagogastric Cancer	Poland	NA	C1	C1	NA	0	0	0	NA	0.059	0.5775	CIN	1	1	1	1	1	C1	NA	C1	C4	C7	C1	C1	Gastric	C2	1	G2	0	NA	1	NA	NA	NA	NA	NA	C1	C1
stes_tcga_pub	TCGA-EQ-8122	TCGA-EQ-8122-01	0.65	4.25	0.47	71.98	0	0	NA	Stomach Adenocarcinoma	Esophagogastric Cancer	United_States	NA	C2	C2	NA	0	0	0	NA	0.185	0.6235	CIN	1	1	1	0	1	C2	NA	C3	C1	C6	C1	NA	NA	C3	2	G3	1	Papillary	0	Intestinal	antrum	0	1	NA	C2	C3
stes_tcga_pub	TCGA-EQ-A4SO	TCGA-EQ-A4SO-01	0.78	1.89	0.79	70.9	0	0	NA	Stomach Adenocarcinoma	Esophagogastric Cancer	United_States	NA	C2	C3	NA	0	0	0	NA	0.114	0.3299	CIN	1	1	1	0	1	C1	NA	C4	C4	C3	C3	NA	NA	C3	0	G2	0	Papillary	1	Intestinal	antrum	0	1	NA	C1	C1
stes_tcga_pub	TCGA-F1-6177	TCGA-F1-6177-01	0.87	2.08	0.87	90	0	1	NA	Stomach Adenocarcinoma	Esophagogastric Cancer	United_States	NA	C1	NA	NA	0	0	0	NA	0.071	0.1034	MSI	1	0	0	0	0	NA	NA	NA	NA	NA	NA	NA	NA	NA	0	G2	0	Tubular	0	Intestinal	antrum	0	0	NA	C3	NA
stes_tcga_pub	TCGA-F1-6874	TCGA-F1-6874-01	0.61	2.1	0.6	79.63	0	1	NA	Stomach Adenocarcinoma	Esophagogastric Cancer	United_States	NA	C1	NA	NA	0	0	0	NA	0.353	0.0857	MSI	1	0	0	1	0	NA	NA	NA	NA	NA	NA	NA	Gastric	NA	0	G3	0	Tubular	0	Intestinal	GEJ_cardia	0	1	NA	C3	NA
stes_tcga_pub	TCGA-F1-6875	TCGA-F1-6875-01	0.9	2.55	0.88	79.97	0	0	NA	Stomach Adenocarcinoma	Esophagogastric Cancer	United_States	NA	C2	C2	NA	0	0	0	NA	0.038	0.5102	CIN	1	1	1	0	1	C3	NA	C4	C2	C1	C3	C3	NA	C2	1	G2	0	Tubular	0	Intestinal	antrum	0	0	NA	C4	C2
stes_tcga_pub	TCGA-F1-A448	TCGA-F1-A448-01	1	2	1	70.76	0	0	NA	Stomach Adenocarcinoma	Esophagogastric Cancer	United_States	NA	C1	NA	NA	0	0	0	NA	0.493	0.05	MSI	1	0	0	0	0	NA	NA	NA	NA	NA	NA	NA	NA	NA	0	G3	0	Mucinous	0	Intestinal	antrum	0	0	NA	C4	NA
stes_tcga_pub	TCGA-F1-A72C	TCGA-F1-A72C-01	0.38	1.86	0.39	68.73	NA	0	NA	Stomach Adenocarcinoma	Esophagogastric Cancer	United_States	NA	C2	C2	NA	0	0	0	NA	0.355	0.3257	CIN	1	1	1	0	1	C2	NA	C3	C1	C5	C3	NA	NA	C1	0	G2	0	NA	0	NA	NA	NA	NA	NA	C3	C3
stes_tcga_pub	TCGA-FP-7735	TCGA-FP-7735-01	0.54	1.38	0.63	77.3	0	0	NA	Stomach Adenocarcinoma	Esophagogastric Cancer	United_States	NA	C2	C2	NA	0	0	0	NA	0.327	0.4249	CIN	1	1	1	0	1	C3	NA	C3	C1	C3	C3	NA	NA	C2	0	G2	1	Papillary	0	Intestinal	fundus_body	0	0	NA	C4	C3
stes_tcga_pub	TCGA-FP-7829	TCGA-FP-7829-01	0.81	3.19	0.73	69.91	0	0	NA	Stomach Adenocarcinoma	Esophagogastric Cancer	United_States	C1	C1	C1	NA	0	1	1	NA	0.108	0.5793	CIN	1	1	1	1	1	C1	NA	C1	C4	C7	C1	C1	Esophagus	C3	1	G2	0	Tubular	0	Intestinal	GEJ_cardia	0	0	C1	C4	C3
stes_tcga_pub	TCGA-FP-7916	TCGA-FP-7916-01	0.4	3.04	0.3	77.96	0	1	NA	Stomach Adenocarcinoma	Esophagogastric Cancer	United_States	NA	C3	NA	NA	1	0	0	NA	0.393	0.041	EBV	1	0	0	0	1	NA	NA	NA	NA	NA	NA	NA	NA	NA	1	G3	0	NA	0	Mixed	antrum	0	0	NA	C4	NA
stes_tcga_pub	TCGA-FP-7998	TCGA-FP-7998-01	0.29	2.13	0.28	77.49	0	1	NA	Stomach Adenocarcinoma	Esophagogastric Cancer	United_States	NA	C3	NA	NA	1	0	0	NA	0.524	0.0231	EBV	1	0	0	0	1	NA	NA	NA	NA	NA	NA	NA	NA	NA	0	G3	0	NA	0	NA	fundus_body	0	1	NA	C4	NA
stes_tcga_pub	TCGA-FP-8099	TCGA-FP-8099-01	0.76	4.19	0.6	79.75	0	1	NA	Stomach Adenocarcinoma	Esophagogastric Cancer	United_States	C1	C1	C1	NA	0	1	1	NA	0.148	0.4272	CIN	1	1	1	1	1	C2	NA	C2	C4	C6	C1	C2	Esophagus	C1	2	G2	0	NA	0	Mixed	GEJ_cardia	0	1	C1	C4	C3
stes_tcga_pub	TCGA-FP-8209	TCGA-FP-8209-01	0.66	2	0.66	49.75	0	0	NA	Stomach Adenocarcinoma	Esophagogastric Cancer	United_States	NA	C2	NA	NA	0	0	0	NA	0.447	0	GS	1	0	0	0	1	NA	NA	NA	NA	NA	NA	NA	NA	NA	0	G3	0	Tubular	0	Intestinal	antrum	0	1	NA	C2	NA
stes_tcga_pub	TCGA-FP-8210	TCGA-FP-8210-01	1	2	1	48.08	0	0	NA	Stomach Adenocarcinoma	Esophagogastric Cancer	United_States	NA	C2	NA	NA	0	0	0	NA	0.492	0	GS	1	0	0	0	1	NA	NA	NA	NA	NA	NA	NA	NA	NA	0	G3	0	NA	0	Diffuse	antrum	0	1	NA	C2	NA
stes_tcga_pub	TCGA-FP-8211	TCGA-FP-8211-01	NA	NA	NA	62.85	0	0	NA	Stomach Adenocarcinoma	Esophagogastric Cancer	United_States	NA	C2	C2	NA	0	0	0	NA	0.196	0.4034	CIN	1	1	1	1	1	C2	NA	C3	C1	C3	C3	NA	Category_Unknown	C1	NA	G2	0	Tubular	0	Intestinal	GEJ_cardia	0	1	NA	C1	C1
stes_tcga_pub	TCGA-FP-8631	TCGA-FP-8631-01	0.68	2.97	0.58	68.17	0	1	NA	Stomach Adenocarcinoma	Esophagogastric Cancer	United_States	NA	C2	C3	NA	0	0	0	NA	0.082	0.5254	CIN	1	1	1	1	1	C3	NA	C4	C1	C3	C1	C3	Gastric	C1	1	G2	1	Tubular	0	Intestinal	GEJ_cardia	0	0	NA	C4	C2
stes_tcga_pub	TCGA-FP-A4BE	TCGA-FP-A4BE-01	NA	NA	NA	55.16	0	1	NA	Stomach Adenocarcinoma	Esophagogastric Cancer	United_States	NA	C1	NA	NA	0	0	0	NA	0.324	NA	MSI	1	0	0	0	0	NA	NA	NA	NA	NA	NA	NA	NA	NA	NA	G3	NA	Tubular	0	Intestinal	fundus_body	0	0	NA	C1	NA
stes_tcga_pub	TCGA-FP-A4BF	TCGA-FP-A4BF-01	0.45	4.05	0.28	68.53	NA	0	NA	Stomach Adenocarcinoma	Esophagogastric Cancer	United_States	NA	C1	C1	NA	0	0	0	NA	0.363	0.1467	CIN	1	1	1	1	1	C2	C2	C2	C3	C5	C1	C2	Category_Unknown	C1	2	G3	0	NA	0	Mixed	GEJ_cardia	NA	NA	NA	C4	C3
stes_tcga_pub	TCGA-FP-A8CX	TCGA-FP-A8CX-01	0.36	3.1	0.27	60.23	NA	0	NA	Stomach Adenocarcinoma	Esophagogastric Cancer	United_States	NA	C2	C2	NA	0	0	0	NA	0.363	0.1481	CIN	1	1	1	0	1	C1	NA	C4	C1	C3	C2	NA	NA	C3	1	G3	1	NA	0	NA	NA	NA	NA	NA	C1	C1
stes_tcga_pub	TCGA-FP-A9TM	TCGA-FP-A9TM-01	0.36	2.52	0.31	77.69	NA	0	NA	Stomach Adenocarcinoma	Esophagogastric Cancer	United_States	NA	C1	C1	NA	0	0	0	NA	0.404	0.0666	CIN	1	1	1	1	1	C1	NA	C2	C1	C2	C1	NA	Probable_gastric	C3	1	G2	0	NA	0	NA	NA	NA	NA	NA	C4	C3
stes_tcga_pub	TCGA-HF-7132	TCGA-HF-7132-01	0.4	2.11	0.39	NA	0	1	NA	Stomach Adenocarcinoma	Esophagogastric Cancer	Canada	NA	C1	NA	NA	0	0	0	NA	0.341	0.0219	MSI	1	0	0	0	0	NA	NA	NA	NA	NA	NA	NA	NA	NA	0	G2	0	Mucinous	0	Intestinal	antrum	0	1	NA	C4	NA
stes_tcga_pub	TCGA-HF-7133	TCGA-HF-7133-01	0.55	1.79	0.58	NA	0	0	NA	Stomach Adenocarcinoma	Esophagogastric Cancer	Canada	NA	C2	C2	NA	0	0	0	NA	0.259	0.4933	CIN	1	1	1	1	1	C2	NA	C3	C3	C3	C1	C2	Probable_gastric	C1	0	G2	0	Mucinous	0	Intestinal	GEJ_cardia	0	0	NA	C4	C3
stes_tcga_pub	TCGA-HF-7136	TCGA-HF-7136-01	0.82	3.05	0.75	NA	0	0	NA	Stomach Adenocarcinoma	Esophagogastric Cancer	Canada	NA	C2	C3	NA	0	0	0	NA	0.07	0.4912	CIN	1	1	1	1	1	C3	C3	C4	C2	C4	C1	C3	Category_Unknown	C2	1	G2	0	Tubular	0	Intestinal	GEJ_cardia	0	1	NA	C4	C3
stes_tcga_pub	TCGA-HF-A5NB	TCGA-HF-A5NB-01	0.92	2.08	0.91	75.77	NA	1	NA	Stomach Adenocarcinoma	Esophagogastric Cancer	Canada	NA	C1	NA	NA	0	0	0	NA	0.038	0.0944	MSI	1	0	0	0	0	NA	NA	NA	NA	NA	NA	NA	NA	NA	0	G3	0	NA	1	NA	NA	NA	NA	NA	C1	NA
stes_tcga_pub	TCGA-HU-8249	TCGA-HU-8249-01	1	3.66	1	76.69	NA	0	NA	Stomach Adenocarcinoma	Esophagogastric Cancer	Korea_South	NA	C1	C1	NA	0	0	0	NA	0.077	0.462	CIN	1	1	1	0	1	C1	NA	C2	C2	C7	C1	NA	NA	C3	1	G2	0	Tubular	0	Intestinal	fundus_body	NA	NA	NA	C1	C2
stes_tcga_pub	TCGA-HU-8602	TCGA-HU-8602-01	NA	NA	NA	58.93	0	0	NA	Stomach Adenocarcinoma	Esophagogastric Cancer	Korea_South	NA	C1	NA	NA	0	0	0	NA	0.476	0.1002	MSI	1	0	0	0	0	NA	NA	NA	NA	NA	NA	NA	NA	NA	NA	G3	0	NA	0	Intestinal	antrum	0	0	NA	C1	NA
stes_tcga_pub	TCGA-HU-8604	TCGA-HU-8604-01	0.34	2.93	0.26	82.62	0	0	NA	Stomach Adenocarcinoma	Esophagogastric Cancer	Korea_South	NA	C1	C1	NA	0	0	0	NA	0.5	0.0696	CIN	1	1	1	0	1	C1	NA	C2	C3	C5	C1	C2	NA	C3	1	G2	0	Tubular	0	Intestinal	antrum	0	1	NA	C1	C2
stes_tcga_pub	TCGA-HU-8608	TCGA-HU-8608-01	0.94	1.95	0.94	70.61	0	1	NA	Stomach Adenocarcinoma	Esophagogastric Cancer	Korea_South	NA	C3	NA	NA	1	0	0	NA	0.433	0.0438	EBV	1	0	0	0	1	NA	NA	NA	NA	NA	NA	NA	NA	NA	0	G3	0	NA	0	Intestinal	fundus_body	0	0	NA	C1	NA
stes_tcga_pub	TCGA-HU-8610	TCGA-HU-8610-01	0.93	1.97	0.93	75.55	0	0	NA	Stomach Adenocarcinoma	Esophagogastric Cancer	Korea_South	NA	C1	C2	NA	0	0	0	NA	0.603	0.1753	CIN	1	1	1	0	1	C2	NA	C2	C1	C5	C3	NA	NA	C1	0	G2	0	Tubular	0	Intestinal	fundus_body	0	0	NA	C1	C1
stes_tcga_pub	TCGA-HU-A4G2	TCGA-HU-A4G2-01	0.69	2.16	0.67	45.97	0	0	NA	Stomach Adenocarcinoma	Esophagogastric Cancer	Korea_South	NA	C3	NA	NA	1	0	0	NA	0.148	0.1951	EBV	1	0	0	0	1	NA	NA	NA	NA	NA	NA	NA	NA	NA	0	G3	0	Tubular	0	Intestinal	antrum	0	0	NA	C1	NA
stes_tcga_pub	TCGA-HU-A4G3	TCGA-HU-A4G3-01	0.97	1.95	0.97	54.93	0	1	NA	Stomach Adenocarcinoma	Esophagogastric Cancer	Korea_South	NA	C1	NA	NA	0	0	0	NA	0.297	0.0081	GS	1	0	0	0	1	NA	NA	NA	NA	NA	NA	NA	NA	NA	0	G2	0	Tubular	0	Intestinal	antrum	0	0	NA	C1	NA
stes_tcga_pub	TCGA-HU-A4G6	TCGA-HU-A4G6-01	0.87	3.41	0.79	74.49	0	1	NA	Stomach Adenocarcinoma	Esophagogastric Cancer	Korea_South	NA	C3	NA	NA	1	0	0	NA	0.045	0.24	EBV	1	0	0	1	1	NA	NA	NA	NA	NA	NA	NA	Probable_gastric	NA	1	G3	1	Tubular	0	Intestinal	GEJ_cardia	0	1	NA	C1	NA
stes_tcga_pub	TCGA-HU-A4G8	TCGA-HU-A4G8-01	0.51	2.08	0.5	71.88	0	1	NA	Stomach Adenocarcinoma	Esophagogastric Cancer	Korea_South	NA	C1	NA	NA	0	0	0	NA	0.3	0.115	MSI	1	0	0	0	0	NA	NA	NA	NA	NA	NA	NA	NA	NA	0	G3	0	Tubular	0	Intestinal	antrum	0	0	NA	C1	NA
stes_tcga_pub	TCGA-HU-A4G9	TCGA-HU-A4G9-01	0.87	2.21	0.85	67.77	0	1	NA	Stomach Adenocarcinoma	Esophagogastric Cancer	Korea_South	NA	C1	NA	NA	0	0	0	NA	0.105	0.1641	MSI	1	0	0	0	0	NA	NA	NA	NA	NA	NA	NA	NA	NA	0	G2	0	Tubular	0	Intestinal	fundus_body	0	0	NA	C1	NA
stes_tcga_pub	TCGA-HU-A4GC	TCGA-HU-A4GC-01	0.97	2.1	0.97	74.65	0	0	NA	Stomach Adenocarcinoma	Esophagogastric Cancer	Korea_South	NA	C1	C1	NA	0	0	0	NA	0.211	0.1615	CIN	1	1	1	0	1	C1	NA	C2	C1	C2	C1	NA	NA	C2	0	G3	0	Tubular	0	Intestinal	antrum	0	0	NA	C4	C1
stes_tcga_pub	TCGA-HU-A4GD	TCGA-HU-A4GD-01	0.76	1.38	0.82	56.67	NA	0	NA	Stomach Adenocarcinoma	Esophagogastric Cancer	Korea_South	NA	C2	C2	NA	0	0	0	NA	0.145	0.6763	CIN	1	1	1	0	1	C3	NA	C4	C2	C2	C3	C3	NA	C2	0	G3	0	Tubular	0	Intestinal	fundus_body	NA	NA	NA	C1	C1
stes_tcga_pub	TCGA-HU-A4GF	TCGA-HU-A4GF-01	0.7	2.49	0.65	69.06	0	0	NA	Stomach Adenocarcinoma	Esophagogastric Cancer	Korea_South	NA	C2	C2	NA	0	0	0	NA	0.218	0.4983	CIN	1	1	1	0	1	C1	NA	C4	C2	C4	C3	NA	NA	C3	1	G2	1	Tubular	0	Intestinal	antrum	0	0	NA	C1	C1
stes_tcga_pub	TCGA-HU-A4GH	TCGA-HU-A4GH-01	0.81	2.84	0.75	75.22	0	1	NA	Stomach Adenocarcinoma	Esophagogastric Cancer	Korea_South	NA	C2	C3	NA	0	0	0	NA	0.167	0.4962	CIN	1	1	0	0	0	C1	NA	C4	C2	C3	C3	NA	NA	C3	1	G2	1	Papillary	0	Intestinal	fundus_body	1	0	NA	C1	C1
stes_tcga_pub	TCGA-HU-A4GN	TCGA-HU-A4GN-01	1	3.9	1	61.02	0	1	NA	Stomach Adenocarcinoma	Esophagogastric Cancer	Korea_South	NA	C1	NA	NA	0	0	0	NA	0.441	0.0002	MSI	1	0	0	0	0	NA	NA	NA	NA	NA	NA	NA	NA	NA	1	G2	0	Tubular	0	Intestinal	antrum	1	1	NA	C4	NA
stes_tcga_pub	TCGA-HU-A4GP	TCGA-HU-A4GP-01	0.79	1.95	0.79	62.18	0	0	NA	Stomach Adenocarcinoma	Esophagogastric Cancer	Korea_South	NA	C1	C1	NA	0	0	0	NA	0.158	0.2756	CIN	1	1	1	0	1	C1	C1	C1	C4	C7	C2	C1	NA	C3	0	G2	0	Tubular	0	Intestinal	antrum	0	0	NA	C1	C1
stes_tcga_pub	TCGA-HU-A4GQ	TCGA-HU-A4GQ-01	0.56	2.06	0.55	71.73	NA	1	NA	Stomach Adenocarcinoma	Esophagogastric Cancer	Korea_South	NA	C1	NA	NA	0	0	0	NA	0.165	0.1513	MSI	1	0	0	0	0	NA	NA	NA	NA	NA	NA	NA	NA	NA	0	G2	0	Tubular	0	Intestinal	antrum	NA	NA	NA	C2	NA
stes_tcga_pub	TCGA-HU-A4GT	TCGA-HU-A4GT-01	1	2.18	1	71.82	0	0	NA	Stomach Adenocarcinoma	Esophagogastric Cancer	Korea_South	NA	C1	NA	NA	0	0	0	NA	0.144	0.1736	MSI	1	0	0	0	0	NA	NA	NA	NA	NA	NA	NA	NA	NA	0	G3	0	Tubular	0	Intestinal	antrum	0	1	NA	C1	NA
stes_tcga_pub	TCGA-HU-A4GU	TCGA-HU-A4GU-01	0.8	2.66	0.75	73.99	0	1	NA	Stomach Adenocarcinoma	Esophagogastric Cancer	Korea_South	NA	C1	NA	NA	0	0	0	NA	0.121	0.5761	MSI	1	0	0	0	0	NA	NA	NA	NA	NA	NA	NA	NA	NA	1	G3	0	Tubular	0	Intestinal	antrum	1	0	NA	C1	NA
stes_tcga_pub	TCGA-HU-A4GX	TCGA-HU-A4GX-01	0.53	2.11	0.52	70.95	0	1	NA	Stomach Adenocarcinoma	Esophagogastric Cancer	Korea_South	NA	C2	NA	NA	0	0	0	NA	0.251	0.1312	MSI	1	0	0	0	0	NA	NA	NA	NA	NA	NA	NA	NA	NA	0	G3	0	Tubular	0	Intestinal	fundus_body	0	1	NA	C1	NA
stes_tcga_pub	TCGA-HU-A4GY	TCGA-HU-A4GY-01	0.28	2.01	0.27	76.97	0	0	NA	Stomach Adenocarcinoma	Esophagogastric Cancer	Korea_South	NA	C2	C2	NA	0	0	0	NA	0.594	0.0459	CIN	1	1	1	0	1	C2	NA	C3	C1	C5	C3	NA	NA	C1	0	G3	0	NA	0	Diffuse	antrum	0	0	NA	C4	C3
stes_tcga_pub	TCGA-HU-A4H0	TCGA-HU-A4H0-01	1	3.84	1	72.05	0	0	NA	Stomach Adenocarcinoma	Esophagogastric Cancer	Korea_South	NA	C3	NA	NA	1	0	0	NA	0.208	0.2129	EBV	1	0	0	0	1	NA	NA	NA	NA	NA	NA	NA	NA	NA	1	G3	0	NA	0	Diffuse	fundus_body	0	0	NA	C1	NA
stes_tcga_pub	TCGA-HU-A4H2	TCGA-HU-A4H2-01	0.58	2.94	0.49	58.85	0	0	NA	Stomach Adenocarcinoma	Esophagogastric Cancer	Korea_South	NA	C2	C2	NA	0	0	0	NA	0.36	0.357	CIN	1	1	1	0	1	C1	NA	C2	C2	C7	C2	NA	NA	C3	1	G2	0	Tubular	0	Intestinal	antrum	0	0	NA	C4	C1
stes_tcga_pub	TCGA-HU-A4H3	TCGA-HU-A4H3-01	0.73	2.12	0.72	56.92	0	1	NA	Stomach Adenocarcinoma	Esophagogastric Cancer	Korea_South	NA	C1	NA	NA	0	0	0	NA	0.182	0.139	MSI	1	0	0	0	0	NA	NA	NA	NA	NA	NA	NA	NA	NA	0	G3	0	NA	1	Diffuse	fundus_body	0	0	NA	C4	NA
stes_tcga_pub	TCGA-HU-A4H4	TCGA-HU-A4H4-01	0.42	2.45	0.37	53.84	0	1	NA	Stomach Adenocarcinoma	Esophagogastric Cancer	Korea_South	NA	C1	NA	NA	0	0	0	NA	0.475	0.1637	MSI	1	0	0	0	0	NA	NA	NA	NA	NA	NA	NA	NA	NA	1	G3	0	Tubular	0	Intestinal	antrum	0	1	NA	C1	NA
stes_tcga_pub	TCGA-HU-A4H5	TCGA-HU-A4H5-01	0.74	3.22	0.64	71.82	0	0	NA	Stomach Adenocarcinoma	Esophagogastric Cancer	Korea_South	NA	C2	C3	NA	0	0	0	NA	0.246	0.7295	CIN	1	1	1	0	1	C3	NA	C4	C2	C3	C3	C3	NA	C2	1	GX	0	Papillary	0	Intestinal	fundus_body	0	0	NA	C1	C1
stes_tcga_pub	TCGA-HU-A4H6	TCGA-HU-A4H6-01	0.26	2.55	0.22	72.4	0	0	NA	Stomach Adenocarcinoma	Esophagogastric Cancer	Korea_South	NA	C1	NA	NA	0	0	0	NA	0.464	0.0639	GS	1	0	0	0	1	NA	NA	NA	NA	NA	NA	NA	NA	NA	1	G2	0	Tubular	0	Intestinal	antrum	0	0	NA	C4	NA
stes_tcga_pub	TCGA-HU-A4H8	TCGA-HU-A4H8-01	0.98	2	0.98	77.46	0	1	NA	Stomach Adenocarcinoma	Esophagogastric Cancer	Korea_South	NA	C1	NA	NA	0	0	0	NA	0.09	0.0506	MSI	1	0	0	0	0	NA	NA	NA	NA	NA	NA	NA	NA	NA	0	G2	0	Tubular	0	Intestinal	antrum	0	0	NA	C1	NA
stes_tcga_pub	TCGA-HU-A4HD	TCGA-HU-A4HD-01	1	4.68	1	73.1	0	0	NA	Stomach Adenocarcinoma	Esophagogastric Cancer	Korea_South	NA	C2	C3	NA	0	0	0	NA	0.28	0.6166	CIN	1	1	1	0	1	C3	NA	C4	C2	C4	C3	C3	NA	C3	2	G2	1	Tubular	0	Intestinal	antrum	1	0	NA	C4	C3
stes_tcga_pub	TCGA-IC-A6RE	TCGA-IC-A6RE-01	0.57	2.24	0.54	59.25	NA	0	NA	Esophagogastric Carcinoma	Esophageal Adenocarcinoma	United_States	C1	C1	C1	NA	0	1	0	distal	0.256	0.1599	CIN	1	1	0	1	0	C1	NA	C2	C1	C2	C1	NA	Esophagus	C3	0	G2	1	NA	0	NA	NA	NA	NA	C2	C4	C3
stes_tcga_pub	TCGA-IG-A3I8	TCGA-IG-A3I8-01	0.76	3.83	0.62	51.43	NA	0	NA	Esophagogastric Carcinoma	Esophageal Squamous Cell Carcinoma	Russia	C2	NA	NA	C1	0	1	1	distal	0.076	0.2437	CIN	0	0	0	0	0	NA	NA	NA	NA	NA	NA	NA	NA	NA	1	G2	0	NA	0	NA	NA	NA	NA	C2	NA	NA
stes_tcga_pub	TCGA-IG-A3QL	TCGA-IG-A3QL-01	0.83	3.06	0.76	54.09	NA	0	NA	Esophagogastric Carcinoma	Esophageal Squamous Cell Carcinoma	Russia	C2	NA	NA	C1	0	1	1	distal	0.04	0.6947	CIN	0	0	0	0	0	NA	NA	NA	NA	NA	NA	NA	NA	NA	1	G2	0	NA	0	NA	NA	NA	NA	C3	NA	NA
stes_tcga_pub	TCGA-IG-A3Y9	TCGA-IG-A3Y9-01	0.34	2.8	0.27	72.09	NA	0	NA	Esophagogastric Carcinoma	Esophageal Squamous Cell Carcinoma	Russia	C2	NA	NA	C2	0	1	1	distal	0.283	0.2156	CIN	0	0	0	0	0	NA	NA	NA	NA	NA	NA	NA	NA	NA	1	G2	0	NA	0	NA	NA	NA	NA	C2	NA	NA
stes_tcga_pub	TCGA-IG-A3YA	TCGA-IG-A3YA-01	0.32	3.12	0.23	53.57	NA	0	NA	Esophagogastric Carcinoma	Esophageal Squamous Cell Carcinoma	Russia	C2	NA	NA	C2	0	1	1	distal	0.522	0.1194	CIN	0	0	0	0	0	NA	NA	NA	NA	NA	NA	NA	NA	NA	1	G2	0	NA	0	NA	NA	NA	NA	C2	NA	NA
stes_tcga_pub	TCGA-IG-A3YB	TCGA-IG-A3YB-01	0.67	3.02	0.58	61.1	NA	0	NA	Esophagogastric Carcinoma	Esophageal Squamous Cell Carcinoma	Russia	C2	NA	NA	C3	0	1	1	distal	0.144	0.5272	CIN	0	0	0	0	0	NA	NA	NA	NA	NA	NA	NA	NA	NA	1	G2	0	NA	0	NA	NA	NA	NA	C2	NA	NA
stes_tcga_pub	TCGA-IG-A3YC	TCGA-IG-A3YC-01	0.34	3.01	0.25	62.35	NA	0	NA	Esophagogastric Carcinoma	Esophageal Squamous Cell Carcinoma	Russia	C2	NA	NA	C2	0	1	1	distal	0.41	0.1703	CIN	0	0	0	0	0	NA	NA	NA	NA	NA	NA	NA	NA	NA	1	G2	0	NA	0	NA	NA	NA	NA	C2	NA	NA
stes_tcga_pub	TCGA-IG-A4P3	TCGA-IG-A4P3-01	0.49	2.08	0.48	48.9	NA	0	NA	Esophagogastric Carcinoma	Esophageal Squamous Cell Carcinoma	Ukraine	C2	NA	NA	C2	0	1	1	mid	0.413	0.2992	CIN	0	0	0	0	0	NA	NA	NA	NA	NA	NA	NA	NA	NA	0	G2	0	NA	0	NA	NA	NA	NA	C2	NA	NA
stes_tcga_pub	TCGA-IG-A4QS	TCGA-IG-A4QS-01	0.81	5.62	0.61	71.93	NA	0	FALSE	Esophagogastric Carcinoma	Esophageal Adenocarcinoma	Ukraine	C1	C1	C1	NA	0	1	1	distal	0.138	0.5873	CIN	1	1	1	1	1	C1	NA	C1	C4	C7	C1	C1	Esophagus	C2	2	G3	0	NA	0	NA	NA	NA	NA	C1	C1	C1
stes_tcga_pub	TCGA-IG-A50L	TCGA-IG-A50L-01	0.52	1.68	0.57	58.08	NA	0	NA	Esophagogastric Carcinoma	Esophageal Squamous Cell Carcinoma	Vietnam	C2	NA	NA	C1	0	1	1	distal	0.286	0.5123	CIN	0	0	0	0	0	NA	NA	NA	NA	NA	NA	NA	NA	NA	0	G2	0	NA	0	NA	NA	NA	NA	C2	NA	NA
stes_tcga_pub	TCGA-IG-A51D	TCGA-IG-A51D-01	0.51	3.31	0.38	63.68	NA	0	NA	Esophagogastric Carcinoma	Esophageal Squamous Cell Carcinoma	Russia	C2	NA	NA	C2	0	1	1	proximal	0.322	0.2467	CIN	0	0	0	0	0	NA	NA	NA	NA	NA	NA	NA	NA	NA	2	G2	0	NA	0	NA	NA	NA	NA	C2	NA	NA
stes_tcga_pub	TCGA-IG-A5B8	TCGA-IG-A5B8-01	0.53	3.88	0.36	72.76	NA	0	NA	Esophagogastric Carcinoma	Esophageal Squamous Cell Carcinoma	Ukraine	C2	NA	NA	C2	0	1	1	distal	0.373	0.2235	CIN	0	0	0	0	0	NA	NA	NA	NA	NA	NA	NA	NA	NA	1	G1	0	NA	0	NA	NA	NA	NA	C3	NA	NA
stes_tcga_pub	TCGA-IG-A5S3	TCGA-IG-A5S3-01	0.76	5.07	0.55	69.58	NA	0	NA	Esophagogastric Carcinoma	Esophageal Squamous Cell Carcinoma	Russia	C2	NA	NA	C2	0	1	1	distal	0.165	0.5462	CIN	0	0	0	0	0	NA	NA	NA	NA	NA	NA	NA	NA	NA	2	G2	0	NA	0	NA	NA	NA	NA	C3	NA	NA
stes_tcga_pub	TCGA-IG-A625	TCGA-IG-A625-01	0.75	2.2	0.74	60.43	NA	0	NA	Esophagogastric Carcinoma	Esophageal Squamous Cell Carcinoma	Vietnam	C2	NA	NA	C2	0	1	1	distal	0.105	0.3537	CIN	0	0	0	0	0	NA	NA	NA	NA	NA	NA	NA	NA	NA	0	G2	0	NA	0	NA	NA	NA	NA	C2	NA	NA
stes_tcga_pub	TCGA-IG-A6QS	TCGA-IG-A6QS-01	0.72	1.96	0.73	54.48	NA	0	NA	Esophagogastric Carcinoma	Esophageal Squamous Cell Carcinoma	Ukraine	C2	NA	NA	C3	0	1	1	distal	0.195	0.3459	CIN	0	0	0	0	0	NA	NA	NA	NA	NA	NA	NA	NA	NA	0	G1	0	NA	0	NA	NA	NA	NA	C3	NA	NA
stes_tcga_pub	TCGA-IG-A8O2	TCGA-IG-A8O2-01	0.73	3.17	0.64	62.61	NA	0	NA	Esophagogastric Carcinoma	Esophageal Squamous Cell Carcinoma	Vietnam	C2	NA	NA	C2	0	1	1	distal	0.192	0.6193	CIN	0	0	0	0	0	NA	NA	NA	NA	NA	NA	NA	NA	NA	1	G3	0	NA	0	NA	NA	NA	NA	C3	NA	NA
stes_tcga_pub	TCGA-IG-A97H	TCGA-IG-A97H-01	0.55	1.69	0.59	36.05	NA	0	NA	Esophagogastric Carcinoma	Esophageal Squamous Cell Carcinoma	Vietnam	C2	NA	NA	C1	0	1	1	distal	0.254	0.5013	CIN	0	0	0	0	0	NA	NA	NA	NA	NA	NA	NA	NA	NA	0	G3	0	NA	0	NA	NA	NA	NA	C3	NA	NA
stes_tcga_pub	TCGA-IG-A97I	TCGA-IG-A97I-01	0.63	2.01	0.63	58.24	NA	0	NA	Esophagogastric Carcinoma	Esophageal Squamous Cell Carcinoma	Ukraine	C2	NA	NA	C1	0	1	1	distal	0.147	0.2374	CIN	0	0	0	0	0	NA	NA	NA	NA	NA	NA	NA	NA	NA	0	G2	0	NA	0	NA	NA	NA	NA	C2	NA	NA
stes_tcga_pub	TCGA-IN-7806	TCGA-IN-7806-01	0.63	1.77	0.66	50.39	0	0	NA	Stomach Adenocarcinoma	Esophagogastric Cancer	United_States	NA	C2	C2	NA	0	0	0	NA	0.208	0.3103	CIN	1	1	1	1	1	C2	NA	C4	C3	C6	C3	NA	Probable_gastric	C3	0	G3	0	Tubular	0	Intestinal	GEJ_cardia	0	0	NA	C4	C3
stes_tcga_pub	TCGA-IN-7808	TCGA-IN-7808-01	0.37	2.83	0.3	59.05	0	0	NA	Stomach Adenocarcinoma	Esophagogastric Cancer	United_States	NA	C1	C1	NA	0	0	0	NA	0.5	0.1729	CIN	1	1	1	1	1	C2	NA	C2	C3	C5	C3	C2	Gastric	C1	1	G3	0	NA	0	Diffuse	GEJ_cardia	0	0	NA	C4	C3
stes_tcga_pub	TCGA-IN-8462	TCGA-IN-8462-01	0.52	1.78	0.55	80.06	0	0	NA	Stomach Adenocarcinoma	Esophagogastric Cancer	United_States	NA	C1	C1	NA	0	0	0	NA	0.217	0.3165	CIN	1	1	1	1	1	C1	NA	C2	C3	C6	C1	C2	Category_Unknown	C3	0	G2	0	NA	0	Mixed	GEJ_cardia	0	0	NA	C4	C3
stes_tcga_pub	TCGA-IN-8663	TCGA-IN-8663-01	1	1.83	1	68.92	0	0	NA	Stomach Adenocarcinoma	Esophagogastric Cancer	United_States	NA	C1	C1	NA	0	0	0	NA	0.053	0.5599	CIN	1	1	1	1	1	C2	NA	C1	C4	C7	C1	NA	Gastric	C1	0	G3	0	NA	0	Diffuse	GEJ_cardia	1	1	NA	C4	C2
stes_tcga_pub	TCGA-IN-A6RI	TCGA-IN-A6RI-01	0.68	1.8	0.7	45.96	NA	0	NA	Stomach Adenocarcinoma	Esophagogastric Cancer	United_States	C2	C2	C3	NA	0	1	1	NA	0.27	0.286	CIN	1	1	1	1	1	C3	C3	C4	C2	C3	C1	C3	Esophagus	C2	0	G2	0	NA	0	NA	NA	NA	NA	C1	C1	C1
stes_tcga_pub	TCGA-IN-A6RJ	TCGA-IN-A6RJ-01	0.29	1.81	0.31	64.17	NA	0	NA	Stomach Adenocarcinoma	Esophagogastric Cancer	United_States	NA	C1	NA	NA	0	0	0	NA	0.368	0.0628	GS	1	0	0	1	1	NA	NA	NA	NA	NA	NA	NA	Category_Unknown	NA	0	G3	0	NA	0	NA	NA	NA	NA	NA	C4	NA
stes_tcga_pub	TCGA-IN-A6RL	TCGA-IN-A6RL-01	0.59	1.95	0.59	84.28	NA	0	NA	Stomach Adenocarcinoma	Esophagogastric Cancer	United_States	NA	C2	C2	NA	0	0	0	NA	0.228	0.3573	CIN	1	1	0	1	0	C2	NA	C2	C1	C3	C1	C2	Category_Unknown	C1	0	G2	0	NA	0	NA	NA	NA	NA	NA	C4	C3
stes_tcga_pub	TCGA-IN-A6RN	TCGA-IN-A6RN-01	0.6	2.01	0.6	72.31	NA	0	NA	Stomach Adenocarcinoma	Esophagogastric Cancer	United_States	C2	C2	C3	NA	0	1	1	NA	0.114	0.2206	CIN	1	1	1	1	1	C3	NA	C4	C1	C3	C3	NA	Probable_esophagus	C1	0	G2	1	NA	0	NA	NA	NA	NA	C1	C4	C1
stes_tcga_pub	TCGA-IN-A6RO	TCGA-IN-A6RO-01	0.91	3.54	0.85	70.61	NA	0	NA	Stomach Adenocarcinoma	Esophagogastric Cancer	United_States	C1	C1	C1	NA	0	1	1	NA	0.043	0.5386	CIN	1	1	1	1	1	C1	C1	C1	C4	C7	C2	C1	Esophagus	C3	1	G2	1	NA	0	NA	NA	NA	NA	C1	C1	C1
stes_tcga_pub	TCGA-IN-A6RR	TCGA-IN-A6RR-01	0.78	1.87	0.79	84.15	NA	0	NA	Stomach Adenocarcinoma	Esophagogastric Cancer	United_States	C1	C1	C1	NA	0	1	1	NA	0.135	0.4727	CIN	1	1	1	1	1	C1	NA	C1	C4	C7	C1	C1	Esophagus	C1	0	G3	1	NA	0	NA	NA	NA	NA	C1	C1	C1
stes_tcga_pub	TCGA-IN-A6RS	TCGA-IN-A6RS-01	0.5	2.18	0.48	76.14	NA	0	NA	Stomach Adenocarcinoma	Esophagogastric Cancer	United_States	C1	C1	C1	NA	0	1	1	NA	0.419	0.3503	CIN	1	1	1	1	1	C1	NA	C1	C1	C2	C3	NA	Esophagus	C3	0	G2	1	NA	0	NA	NA	NA	NA	C1	C1	C1
stes_tcga_pub	TCGA-IN-A7NR	TCGA-IN-A7NR-01	0.19	1.9	0.2	64.11	NA	0	NA	Stomach Adenocarcinoma	Esophagogastric Cancer	United_States	NA	C2	NA	NA	0	0	0	NA	0.293	0.0035	GS	1	0	0	1	1	NA	NA	NA	NA	NA	NA	NA	Category_Unknown	NA	0	G3	0	NA	0	NA	NA	NA	NA	NA	C4	NA
stes_tcga_pub	TCGA-IN-A7NT	TCGA-IN-A7NT-01	0.58	3.3	0.46	73.18	NA	0	NA	Stomach Adenocarcinoma	Esophagogastric Cancer	United_States	C1	C1	C2	NA	0	1	1	NA	0.227	0.3228	CIN	1	1	1	1	1	C2	NA	C2	C1	C1	C1	C2	Esophagus	C1	1	G3	0	NA	0	NA	NA	NA	NA	C3	C4	C2
stes_tcga_pub	TCGA-IN-A7NU	TCGA-IN-A7NU-01	0.5	1.75	0.53	69.86	NA	0	NA	Stomach Adenocarcinoma	Esophagogastric Cancer	United_States	C1	C1	C1	NA	0	1	1	NA	0.326	0.2248	CIN	1	1	1	1	1	C2	C2	C2	C3	C1	C1	C2	Esophagus	C1	0	G3	0	NA	0	NA	NA	NA	NA	C1	C4	C3
stes_tcga_pub	TCGA-IN-AB1V	TCGA-IN-AB1V-01	0.36	1.9	0.37	63.05	NA	0	NA	Stomach Adenocarcinoma	Esophagogastric Cancer	United_States	C1	C2	C2	NA	0	1	1	NA	0.293	0.1645	CIN	1	1	1	1	1	C1	NA	C4	C1	C3	C3	NA	Esophagus	C3	0	G2	0	NA	0	NA	NA	NA	NA	C2	C4	C3
stes_tcga_pub	TCGA-IN-AB1X	TCGA-IN-AB1X-01	0.41	1.94	0.42	78.01	NA	0	NA	Stomach Adenocarcinoma	Esophagogastric Cancer	United_States	NA	C1	NA	NA	0	0	0	NA	0.423	0.0999	GS	1	0	0	1	1	NA	NA	NA	NA	NA	NA	NA	Category_Unknown	NA	0	G3	0	NA	0	NA	NA	NA	NA	NA	C4	NA
stes_tcga_pub	TCGA-IP-7968	TCGA-IP-7968-01	0.73	2.04	0.72	74.24	0	0	NA	Stomach Adenocarcinoma	Esophagogastric Cancer	United_States	C1	C1	C2	NA	0	1	1	NA	0.168	0.1837	CIN	1	1	1	1	1	C2	NA	C2	C2	C4	C1	C2	Esophagus	C1	0	G2	1	Tubular	0	Intestinal	GEJ_cardia	0	1	C1	C4	C3
stes_tcga_pub	TCGA-JY-A6F8	TCGA-JY-A6F8-01	0.82	3.56	0.71	56.26	NA	0	TRUE	Esophagogastric Carcinoma	Esophageal Adenocarcinoma	Canada	C1	C1	C1	NA	0	1	1	distal	0.138	0.3339	CIN	1	1	1	1	1	C1	NA	C1	C4	C7	C3	C1	Esophagus	C3	1	G1	0	NA	0	NA	NA	NA	NA	C1	C1	C1
stes_tcga_pub	TCGA-JY-A6FB	TCGA-JY-A6FB-01	0.72	2.88	0.64	77.4	NA	0	TRUE	Esophagogastric Carcinoma	Esophageal Adenocarcinoma	Canada	C1	C1	C1	NA	0	1	1	distal	0.154	0.4849	CIN	1	1	1	1	1	C1	C1	C1	C4	C7	C2	C1	Esophagus	C3	1	G2	1	NA	0	NA	NA	NA	NA	C1	C1	C1
stes_tcga_pub	TCGA-JY-A6FD	TCGA-JY-A6FD-01	0.44	2.02	0.44	51.49	NA	0	NA	Esophagogastric Carcinoma	Esophageal Squamous Cell Carcinoma	Canada	C2	NA	NA	C2	0	1	1	distal	0.372	0.2238	CIN	0	0	0	0	0	NA	NA	NA	NA	NA	NA	NA	NA	NA	0	G1	0	NA	0	NA	NA	NA	NA	C3	NA	NA
stes_tcga_pub	TCGA-JY-A6FE	TCGA-JY-A6FE-01	0.76	2.67	0.71	49.57	NA	0	NA	Esophagogastric Carcinoma	Esophageal Squamous Cell Carcinoma	Canada	C2	NA	NA	C2	0	1	1	distal	0.211	0.5545	CIN	0	0	0	0	0	NA	NA	NA	NA	NA	NA	NA	NA	NA	1	G3	0	NA	0	NA	NA	NA	NA	C3	NA	NA
stes_tcga_pub	TCGA-JY-A6FG	TCGA-JY-A6FG-01	0.75	2.06	0.74	50.24	NA	0	NA	Esophagogastric Carcinoma	Esophageal Squamous Cell Carcinoma	Canada	C2	NA	NA	C3	0	1	1	distal	0.159	0.068	GS	0	0	0	0	0	NA	NA	NA	NA	NA	NA	NA	NA	NA	0	G2	0	NA	0	NA	NA	NA	NA	C2	NA	NA
stes_tcga_pub	TCGA-JY-A6FH	TCGA-JY-A6FH-01	0.84	1.7	0.86	53.52	NA	0	TRUE	Esophagogastric Carcinoma	Esophageal Adenocarcinoma	Canada	C2	C2	C3	NA	0	1	1	distal	0.121	0.6563	CIN	1	1	1	1	1	C3	C3	C4	C2	C4	C1	C3	Esophagus	C2	0	G2	0	NA	0	NA	NA	NA	NA	C1	C4	C1
stes_tcga_pub	TCGA-JY-A938	TCGA-JY-A938-01	0.4	1.84	0.42	75.66	NA	0	TRUE	Esophagogastric Carcinoma	Esophageal Adenocarcinoma	Canada	C1	C1	C1	NA	0	1	1	distal	0.465	0.26	CIN	1	1	1	1	1	C2	NA	C2	C3	C5	C3	C2	Esophagus	C1	0	G3	1	NA	0	NA	NA	NA	NA	C1	C4	C3
stes_tcga_pub	TCGA-JY-A93C	TCGA-JY-A93C-01	0.75	3.14	0.66	47.17	NA	0	TRUE	Esophagogastric Carcinoma	Esophageal Adenocarcinoma	Canada	C1	C1	C1	NA	0	1	1	distal	0.119	0.5714	CIN	1	1	1	1	1	C1	C1	C1	C4	C7	C2	C1	Esophagus	C3	1	G3	0	NA	0	NA	NA	NA	NA	C1	C1	C1
stes_tcga_pub	TCGA-JY-A93D	TCGA-JY-A93D-01	0.36	2.24	0.33	51.51	NA	0	TRUE	Esophagogastric Carcinoma	Esophageal Adenocarcinoma	Canada	C1	C1	C2	NA	0	1	1	distal	0.389	0.1434	CIN	1	1	1	1	1	C2	C2	C2	C3	C6	C1	C2	Esophagus	C1	1	G3	0	NA	0	NA	NA	NA	NA	C1	C2	C3
stes_tcga_pub	TCGA-JY-A93E	TCGA-JY-A93E-01	0.53	2.72	0.46	61.4	NA	0	FALSE	Esophagogastric Carcinoma	Esophageal Adenocarcinoma	Canada	C1	C1	C1	NA	0	1	1	distal	0.338	0.1571	CIN	1	1	1	1	1	C2	C2	C2	C3	C6	C1	C2	Probable_esophagus	C1	1	G3	0	NA	0	NA	NA	NA	NA	C1	C4	C3
stes_tcga_pub	TCGA-JY-A93F	TCGA-JY-A93F-01	0.7	2.07	0.7	58.2	NA	1	NA	Esophagogastric Carcinoma	Esophageal Squamous Cell Carcinoma	Canada	C2	NA	NA	C3	0	1	1	distal	0.213	0.1057	GS	0	0	0	0	0	NA	NA	NA	NA	NA	NA	NA	NA	NA	0	G1	0	NA	0	NA	NA	NA	NA	C3	NA	NA
stes_tcga_pub	TCGA-KB-A6F7	TCGA-KB-A6F7-01	0.6	1.85	0.62	54.11	NA	1	NA	Stomach Adenocarcinoma	Esophagogastric Cancer	Canada	NA	C2	C3	NA	0	0	0	NA	0.361	0.2326	CIN	1	1	1	0	1	C3	C3	C4	C2	C4	C1	C3	NA	C2	0	G3	0	NA	0	NA	NA	NA	NA	NA	C4	C3
stes_tcga_pub	TCGA-KB-A93G	TCGA-KB-A93G-01	NA	NA	NA	68.24	NA	0	NA	Stomach Adenocarcinoma	Esophagogastric Cancer	Canada	NA	C2	NA	NA	0	0	0	NA	0.516	0.0023	GS	1	0	0	1	1	NA	NA	NA	NA	NA	NA	NA	Probable_gastric	NA	NA	G1	0	NA	0	NA	NA	NA	NA	NA	NA	NA
stes_tcga_pub	TCGA-KB-A93H	TCGA-KB-A93H-01	0.83	4.97	0.67	79.31	NA	NA	NA	Stomach Adenocarcinoma	Esophagogastric Cancer	Canada	NA	C2	C2	NA	0	0	0	NA	0.108	0.5326	CIN	1	1	0	0	0	NA	NA	C4	NA	NA	C1	NA	NA	C2	2	G1	0	NA	NA	NA	NA	NA	NA	NA	NA	NA
stes_tcga_pub	TCGA-KB-A93J	TCGA-KB-A93J-01	0.7	1.69	0.73	78.3	NA	0	NA	Stomach Adenocarcinoma	Esophagogastric Cancer	Canada	NA	C2	C2	NA	0	0	0	NA	0.231	0.7329	CIN	1	1	1	0	1	C2	NA	C4	C2	C3	C3	NA	NA	C1	0	G3	0	NA	0	NA	NA	NA	NA	NA	C1	C1
stes_tcga_pub	TCGA-KH-A6WC	TCGA-KH-A6WC-01	0.22	2.14	0.21	82.59	NA	0	NA	Esophagogastric Carcinoma	Esophageal Squamous Cell Carcinoma	United_States	C2	NA	NA	C2	0	1	1	mid	0.364	0.0027	GS	0	0	0	0	0	NA	NA	NA	NA	NA	NA	NA	NA	NA	0	GX	0	NA	0	NA	NA	NA	NA	C2	NA	NA
stes_tcga_pub	TCGA-L5-A43C	TCGA-L5-A43C-01	0.3	3.03	0.22	81.46	NA	0	FALSE	Esophagogastric Carcinoma	Esophageal Adenocarcinoma	United_States	C1	C1	C1	NA	0	1	1	distal	0.497	0.0324	CIN	1	1	1	1	1	C2	NA	C2	C1	C5	C1	C2	Probable_esophagus	C1	1	GX	0	NA	0	NA	NA	NA	NA	C2	C4	C3
stes_tcga_pub	TCGA-L5-A43H	TCGA-L5-A43H-01	0.51	1.69	0.56	75.54	NA	0	NA	Esophagogastric Carcinoma	Esophageal Squamous Cell Carcinoma	United_States	C2	NA	NA	C1	0	1	1	mid	0.267	0.2139	CIN	0	0	0	0	0	NA	NA	NA	NA	NA	NA	NA	NA	NA	0	GX	0	NA	0	NA	NA	NA	NA	C2	NA	NA
stes_tcga_pub	TCGA-L5-A43I	TCGA-L5-A43I-01	0.76	3.11	0.67	77.67	NA	0	TRUE	Esophagogastric Carcinoma	Esophageal Adenocarcinoma	United_States	C1	C1	C1	NA	0	1	1	distal	0.16	0.354	CIN	1	1	1	1	1	C1	C1	C1	C4	C7	C2	C1	Esophagus	C3	1	GX	0	NA	0	NA	NA	NA	NA	C1	C1	C1
stes_tcga_pub	TCGA-L5-A43J	TCGA-L5-A43J-01	0.76	3.53	0.64	90	NA	0	NA	Esophagogastric Carcinoma	Esophageal Squamous Cell Carcinoma	United_States	C2	NA	NA	C1	0	1	0	mid	0.097	0.4309	CIN	0	0	0	0	0	NA	NA	NA	NA	NA	NA	NA	NA	NA	1	G3	0	NA	0	NA	NA	NA	NA	C3	NA	NA
stes_tcga_pub	TCGA-L5-A4OE	TCGA-L5-A4OE-01	0.59	3.6	0.44	81.02	NA	1	FALSE	Esophagogastric Carcinoma	Esophageal Adenocarcinoma	United_States	NA	C1	C1	NA	0	0	0	distal	0.27	0.2211	CIN	1	1	1	1	1	C1	C1	C1	C4	C7	C2	C1	Category_Unknown	C3	1	G2	0	NA	1	NA	NA	NA	NA	NA	C1	C1
stes_tcga_pub	TCGA-L5-A4OF	TCGA-L5-A4OF-01	0.59	2.1	0.58	63.5	NA	0	NA	Esophagogastric Carcinoma	Esophageal Adenocarcinoma	United_States	C1	C2	C2	NA	0	1	1	distal	0.273	0.2507	CIN	1	1	1	1	1	C2	NA	C4	C2	C4	C1	C3	Esophagus	C2	0	G3	0	NA	0	NA	NA	NA	NA	C1	C4	C3
stes_tcga_pub	TCGA-L5-A4OG	TCGA-L5-A4OG-01	0.52	2.8	0.44	79.69	NA	0	FALSE	Esophagogastric Carcinoma	Esophageal Adenocarcinoma	United_States	NA	C1	C1	NA	0	0	0	distal	0.353	0.2564	CIN	1	1	1	1	1	C1	C1	C1	C4	C5	C2	C1	Gastric	C3	1	G1	0	NA	0	NA	NA	NA	NA	NA	C1	C1
stes_tcga_pub	TCGA-L5-A4OH	TCGA-L5-A4OH-01	0.72	3.1	0.63	71.68	NA	0	FALSE	Esophagogastric Carcinoma	Esophageal Adenocarcinoma	United_States	NA	C1	C1	NA	0	0	0	distal	0.181	0.6106	CIN	1	1	1	1	1	C1	NA	C1	C4	C2	C1	C1	Probable_gastric	C2	1	GX	0	NA	0	NA	NA	NA	NA	NA	C1	C1
stes_tcga_pub	TCGA-L5-A4OI	TCGA-L5-A4OI-01	0.84	2.17	0.83	79.92	NA	1	FALSE	Esophagogastric Carcinoma	Esophageal Adenocarcinoma	United_States	NA	C1	NA	NA	0	0	0	distal	0.103	0.1428	MSI	1	0	0	1	0	NA	NA	NA	NA	NA	NA	NA	Category_Unknown	NA	0	G2	0	NA	0	NA	NA	NA	NA	NA	C1	NA
stes_tcga_pub	TCGA-L5-A4OJ	TCGA-L5-A4OJ-01	0.76	1.84	0.78	70.25	NA	1	NA	Esophagogastric Carcinoma	Esophageal Adenocarcinoma	United_States	C1	C1	C1	NA	0	1	0	distal	0.18	0.2401	CIN	1	1	0	1	0	C1	C1	C1	C4	C2	C2	C1	Esophagus	C3	0	G3	0	NA	0	NA	NA	NA	NA	C1	C1	C1
stes_tcga_pub	TCGA-L5-A4OM	TCGA-L5-A4OM-01	0.86	1.91	0.86	54.33	NA	0	NA	Esophagogastric Carcinoma	Esophageal Squamous Cell Carcinoma	United_States	C2	NA	NA	C2	0	1	1	distal	0.131	0.5055	CIN	0	0	0	0	0	NA	NA	NA	NA	NA	NA	NA	NA	NA	0	GX	0	NA	0	NA	NA	NA	NA	C3	NA	NA
stes_tcga_pub	TCGA-L5-A4ON	TCGA-L5-A4ON-01	0.78	2.52	0.74	65.63	NA	0	TRUE	Esophagogastric Carcinoma	Esophageal Adenocarcinoma	United_States	C1	C1	C1	NA	0	1	1	distal	0.14	0.4578	CIN	1	1	1	1	1	C1	NA	C1	C4	C7	C3	C1	Esophagus	C3	1	GX	0	NA	0	NA	NA	NA	NA	C1	C1	C1
stes_tcga_pub	TCGA-L5-A4OO	TCGA-L5-A4OO-01	0.41	1.81	0.43	76	NA	0	FALSE	Esophagogastric Carcinoma	Esophageal Adenocarcinoma	United_States	NA	C1	C2	NA	0	0	0	distal	0.396	0.2338	CIN	1	1	1	1	1	C2	C2	C2	C3	C5	C1	C2	Category_Unknown	C1	0	G2	0	NA	0	NA	NA	NA	NA	NA	C4	C3
stes_tcga_pub	TCGA-L5-A4OP	TCGA-L5-A4OP-01	0.7	1.81	0.72	67.98	NA	0	TRUE	Esophagogastric Carcinoma	Esophageal Adenocarcinoma	United_States	C1	C1	C2	NA	0	1	1	distal	0.247	0.3723	CIN	1	1	1	1	1	C1	NA	C1	C4	C7	C3	C1	Esophagus	C3	0	G2	0	NA	0	NA	NA	NA	NA	C1	C1	C1
stes_tcga_pub	TCGA-L5-A4OQ	TCGA-L5-A4OQ-01	NA	NA	NA	75.47	NA	0	FALSE	Esophagogastric Carcinoma	Esophageal Adenocarcinoma	United_States	NA	C2	C3	NA	0	0	0	distal	0.351	0.2742	CIN	1	1	1	1	1	C3	NA	C4	C2	C4	C3	C3	Probable_gastric	C2	NA	GX	1	NA	0	NA	NA	NA	NA	NA	C4	C2
stes_tcga_pub	TCGA-L5-A4OR	TCGA-L5-A4OR-01	0.76	3.85	0.62	83.28	NA	0	TRUE	Esophagogastric Carcinoma	Esophageal Adenocarcinoma	United_States	C1	C1	C1	NA	0	1	1	distal	0.189	0.4728	CIN	1	1	1	1	1	C1	C1	C1	C4	C7	C2	C1	Esophagus	C3	2	GX	0	NA	0	NA	NA	NA	NA	C1	C1	C1
stes_tcga_pub	TCGA-L5-A4OS	TCGA-L5-A4OS-01	0.36	1.98	0.37	86.52	NA	0	FALSE	Esophagogastric Carcinoma	Esophageal Adenocarcinoma	United_States	NA	C2	C3	NA	0	0	0	distal	0.555	0.2044	CIN	1	1	1	1	1	C3	C3	C4	C2	C4	C1	C3	Category_Unknown	C1	0	G3	1	NA	0	NA	NA	NA	NA	NA	C4	C2
stes_tcga_pub	TCGA-L5-A4OT	TCGA-L5-A4OT-01	0.63	3.87	0.47	77.1	NA	0	FALSE	Esophagogastric Carcinoma	Esophageal Adenocarcinoma	United_States	NA	C1	C1	NA	0	0	0	distal	0.266	0.3357	CIN	1	1	1	1	1	C2	NA	C2	C4	C5	C1	C2	Category_Unknown	C1	1	GX	0	NA	0	NA	NA	NA	NA	NA	C4	C3
stes_tcga_pub	TCGA-L5-A4OU	TCGA-L5-A4OU-01	0.46	3.14	0.35	81.24	NA	0	TRUE	Esophagogastric Carcinoma	Esophageal Adenocarcinoma	United_States	C1	C1	C1	NA	0	1	1	distal	0.424	0.147	CIN	1	1	1	1	1	C2	C2	C2	C3	C5	C1	C2	Probable_esophagus	C1	1	GX	1	NA	0	NA	NA	NA	NA	C1	C4	C3
stes_tcga_pub	TCGA-L5-A4OW	TCGA-L5-A4OW-01	0.61	2.74	0.53	56.94	NA	0	FALSE	Esophagogastric Carcinoma	Esophageal Adenocarcinoma	United_States	NA	C1	C1	NA	0	0	0	distal	0.327	0.412	CIN	1	1	1	1	1	C1	C1	C1	C4	C2	C2	C1	Category_Unknown	C3	1	GX	1	NA	0	NA	NA	NA	NA	NA	C1	C1
stes_tcga_pub	TCGA-L5-A4OX	TCGA-L5-A4OX-01	0.7	1.9	0.71	60.27	NA	1	TRUE	Esophagogastric Carcinoma	Esophageal Adenocarcinoma	United_States	C1	C1	C1	NA	0	1	1	distal	0.217	0.2596	CIN	1	1	1	1	1	C1	NA	C1	C4	C7	C3	C1	Esophagus	C3	0	GX	0	NA	0	NA	NA	NA	NA	C1	C1	C1
stes_tcga_pub	TCGA-L5-A88S	TCGA-L5-A88S-01	0.44	1.86	0.46	84.75	NA	0	NA	Esophagogastric Carcinoma	Esophageal Squamous Cell Carcinoma	United_States	C2	NA	NA	C2	0	1	1	distal	0.332	0.3027	CIN	0	0	0	0	0	NA	NA	NA	NA	NA	NA	NA	NA	NA	0	GX	0	NA	0	NA	NA	NA	NA	C2	NA	NA
stes_tcga_pub	TCGA-L5-A88V	TCGA-L5-A88V-01	0.85	3.3	0.77	60.41	NA	0	FALSE	Esophagogastric Carcinoma	Esophageal Adenocarcinoma	United_States	NA	C1	C1	NA	0	0	0	distal	0.039	0.6786	CIN	1	1	1	1	1	C1	C1	C1	C4	C7	C2	C1	Category_Unknown	C3	1	GX	1	NA	0	NA	NA	NA	NA	NA	C1	C1
stes_tcga_pub	TCGA-L5-A88W	TCGA-L5-A88W-01	0.71	2	0.71	67.67	NA	0	NA	Esophagogastric Carcinoma	Esophageal Squamous Cell Carcinoma	United_States	C2	NA	NA	C3	0	1	1	distal	0.251	0.0007	GS	0	0	0	0	0	NA	NA	NA	NA	NA	NA	NA	NA	NA	0	GX	0	NA	0	NA	NA	NA	NA	C3	NA	NA
stes_tcga_pub	TCGA-L5-A88Y	TCGA-L5-A88Y-01	0.55	4.62	0.35	76.83	NA	0	NA	Esophagogastric Carcinoma	Esophageal Adenocarcinoma	United_States	C1	C1	C1	NA	0	1	1	distal	0.332	0.4136	CIN	1	1	1	1	1	C1	NA	C2	C4	C5	C2	C1	Esophagus	C3	2	GX	0	NA	0	NA	NA	NA	NA	C1	C1	C1
stes_tcga_pub	TCGA-L5-A88Z	TCGA-L5-A88Z-01	0.8	1.97	0.8	70.88	NA	1	NA	Esophagogastric Carcinoma	Esophageal Squamous Cell Carcinoma	United_States	C2	NA	NA	C1	0	1	1	distal	0.111	0.2036	CIN	0	0	0	0	0	NA	NA	NA	NA	NA	NA	NA	NA	NA	0	GX	0	NA	0	NA	NA	NA	NA	C3	NA	NA
stes_tcga_pub	TCGA-L5-A891	TCGA-L5-A891-01	NA	NA	NA	51.81	NA	0	FALSE	Esophagogastric Carcinoma	Esophageal Adenocarcinoma	United_States	NA	C2	C3	NA	0	0	0	distal	0.13	0.6233	CIN	1	1	1	1	1	C3	C3	C4	C2	C4	C1	C3	Category_Unknown	C2	NA	GX	0	NA	0	NA	NA	NA	NA	NA	C4	C2
stes_tcga_pub	TCGA-L5-A8NE	TCGA-L5-A8NE-01	NA	NA	NA	77.33	NA	0	FALSE	Esophagogastric Carcinoma	Esophageal Adenocarcinoma	United_States	C1	C2	C2	NA	0	1	1	distal	0.197	0.3072	CIN	1	1	1	1	1	C1	NA	C4	C4	C3	C3	NA	Probable_esophagus	C3	NA	GX	0	NA	0	NA	NA	NA	NA	C1	C1	C1
stes_tcga_pub	TCGA-L5-A8NF	TCGA-L5-A8NF-01	0.87	3.67	0.79	57.86	NA	0	TRUE	Esophagogastric Carcinoma	Esophageal Adenocarcinoma	United_States	C1	C2	C2	NA	0	1	1	distal	0.062	0.4103	CIN	1	1	1	1	1	C2	NA	C4	C2	C7	C1	C3	Esophagus	C3	2	GX	0	NA	0	NA	NA	NA	NA	C1	C1	C3
stes_tcga_pub	TCGA-L5-A8NG	TCGA-L5-A8NG-01	0.51	1.78	0.54	77.26	NA	0	FALSE	Esophagogastric Carcinoma	Esophageal Adenocarcinoma	United_States	C1	C1	C1	NA	0	1	1	distal	0.315	0.1832	CIN	1	1	1	1	1	C2	C2	C2	C3	C6	C1	C2	Probable_esophagus	C1	0	GX	1	NA	0	NA	NA	NA	NA	C1	C4	C3
stes_tcga_pub	TCGA-L5-A8NH	TCGA-L5-A8NH-01	0.71	1.97	0.72	54.73	NA	0	FALSE	Esophagogastric Carcinoma	Esophageal Adenocarcinoma	United_States	C1	C1	C1	NA	0	1	1	distal	0.235	0.24	CIN	1	1	1	1	1	C1	C1	C1	C4	C7	C2	C1	Probable_esophagus	C3	0	GX	0	NA	0	NA	NA	NA	NA	C1	C1	C1
stes_tcga_pub	TCGA-L5-A8NI	TCGA-L5-A8NI-01	NA	NA	NA	79.77	NA	0	FALSE	Esophagogastric Carcinoma	Esophageal Adenocarcinoma	United_States	NA	C2	C2	NA	0	0	0	distal	0.109	0.3957	CIN	1	1	1	1	1	C2	NA	C3	C2	C4	C3	NA	Category_Unknown	C1	NA	G3	1	NA	0	NA	NA	NA	NA	NA	C4	C2
stes_tcga_pub	TCGA-L5-A8NJ	TCGA-L5-A8NJ-01	0.89	2.81	0.85	77.21	NA	0	TRUE	Esophagogastric Carcinoma	Esophageal Adenocarcinoma	United_States	C1	C1	C1	NA	0	1	1	distal	0.033	0.5512	CIN	1	1	1	1	1	C1	C1	C1	C4	C2	C2	C1	Esophagus	C3	1	GX	1	NA	0	NA	NA	NA	NA	C1	C1	C1
stes_tcga_pub	TCGA-L5-A8NK	TCGA-L5-A8NK-01	0.44	1.93	0.45	84.11	NA	0	NA	Esophagogastric Carcinoma	Esophageal Squamous Cell Carcinoma	United_States	C2	NA	NA	C2	0	1	1	mid	0.215	0.1597	CIN	0	0	0	0	0	NA	NA	NA	NA	NA	NA	NA	NA	NA	0	G1	0	NA	0	NA	NA	NA	NA	C2	NA	NA
stes_tcga_pub	TCGA-L5-A8NL	TCGA-L5-A8NL-01	0.4	1.81	0.42	56.24	NA	1	FALSE	Esophagogastric Carcinoma	Esophageal Adenocarcinoma	United_States	NA	C1	C1	NA	0	0	0	distal	0.302	0.214	CIN	1	1	1	1	1	C2	C2	C2	C3	C6	C1	C2	Category_Unknown	C1	0	GX	1	NA	0	NA	NA	NA	NA	NA	C2	C3
stes_tcga_pub	TCGA-L5-A8NM	TCGA-L5-A8NM-01	0.29	2.12	0.27	84.7	NA	0	FALSE	Esophagogastric Carcinoma	Esophageal Adenocarcinoma	United_States	NA	C1	NA	NA	0	0	0	distal	0.354	0.0504	MSI	1	0	0	1	0	NA	NA	NA	NA	NA	NA	NA	Category_Unknown	NA	0	GX	0	NA	0	NA	NA	NA	NA	NA	C1	NA
stes_tcga_pub	TCGA-L5-A8NN	TCGA-L5-A8NN-01	0.65	2.51	0.59	81.84	NA	0	FALSE	Esophagogastric Carcinoma	Esophageal Adenocarcinoma	United_States	NA	C2	C2	NA	0	0	0	distal	0.191	0.2884	CIN	1	1	1	1	1	C2	NA	C4	C2	C4	C1	C3	Category_Unknown	C2	1	GX	0	NA	0	NA	NA	NA	NA	NA	C4	C3
stes_tcga_pub	TCGA-L5-A8NQ	TCGA-L5-A8NQ-01	0.23	2.5	0.19	71.87	NA	0	NA	Esophagogastric Carcinoma	Esophageal Squamous Cell Carcinoma	United_States	C2	NA	NA	C2	0	1	1	mid	0.401	0.0663	GS	0	0	0	0	0	NA	NA	NA	NA	NA	NA	NA	NA	NA	1	G3	0	NA	0	NA	NA	NA	NA	C2	NA	NA
stes_tcga_pub	TCGA-L5-A8NR	TCGA-L5-A8NR-01	0.75	2.87	0.67	81.4	NA	0	FALSE	Esophagogastric Carcinoma	Esophageal Adenocarcinoma	United_States	NA	C1	C1	NA	0	0	0	distal	0.127	0.4259	CIN	1	1	1	1	1	C2	NA	C1	C4	C6	C1	NA	Category_Unknown	C1	1	GX	1	NA	0	NA	NA	NA	NA	NA	C4	C3
stes_tcga_pub	TCGA-L5-A8NS	TCGA-L5-A8NS-01	0.61	1.76	0.64	76.11	NA	0	TRUE	Esophagogastric Carcinoma	Esophageal Adenocarcinoma	United_States	C1	C1	C1	NA	0	1	0	distal	0.218	0.3026	CIN	1	1	0	1	0	C2	C2	C2	C3	C6	C1	C2	Esophagus	C1	0	GX	0	NA	0	NA	NA	NA	NA	C1	C4	C3
stes_tcga_pub	TCGA-L5-A8NT	TCGA-L5-A8NT-01	0.63	3.45	0.5	69.16	NA	0	TRUE	Esophagogastric Carcinoma	Esophageal Adenocarcinoma	United_States	NA	C1	C1	NA	0	0	0	distal	0.169	0.3825	CIN	1	1	1	1	1	C2	C2	C2	C3	C6	C1	C2	Category_Unknown	C1	1	GX	0	NA	1	NA	NA	NA	NA	NA	C4	C3
stes_tcga_pub	TCGA-L5-A8NU	TCGA-L5-A8NU-01	0.22	1.8	0.24	84.16	NA	0	TRUE	Esophagogastric Carcinoma	Esophageal Adenocarcinoma	United_States	C1	C2	C2	NA	0	1	1	distal	0.512	0.0173	CIN	1	1	1	1	1	C2	NA	C3	C3	C5	C3	NA	Esophagus	C1	0	G3	0	NA	0	NA	NA	NA	NA	C1	C2	C3
stes_tcga_pub	TCGA-L5-A8NV	TCGA-L5-A8NV-01	0.52	3.13	0.41	75.42	NA	0	FALSE	Esophagogastric Carcinoma	Esophageal Adenocarcinoma	United_States	NA	C1	C1	NA	0	0	0	distal	0.296	0.3142	CIN	1	1	1	1	1	C2	C2	C2	C3	C5	C1	C2	Category_Unknown	C1	1	G3	0	NA	0	NA	NA	NA	NA	NA	C4	C3
stes_tcga_pub	TCGA-L5-A8NW	TCGA-L5-A8NW-01	0.64	2.23	0.62	55.29	NA	0	TRUE	Esophagogastric Carcinoma	Esophageal Adenocarcinoma	United_States	C1	C1	C1	NA	0	1	1	distal	0.182	0.3548	CIN	1	1	1	1	1	C1	NA	C2	C4	C5	C1	NA	Probable_esophagus	C3	1	GX	0	NA	0	NA	NA	NA	NA	C1	C1	C3
stes_tcga_pub	TCGA-L7-A56G	TCGA-L7-A56G-01	0.68	3.46	0.55	66	NA	0	NA	Esophagogastric Carcinoma	Esophageal Squamous Cell Carcinoma	United_States	C2	NA	NA	C2	0	1	1	distal	0.114	0.4676	CIN	0	0	0	0	0	NA	NA	NA	NA	NA	NA	NA	NA	NA	1	G3	0	NA	0	NA	NA	NA	NA	C3	NA	NA
stes_tcga_pub	TCGA-L7-A6VZ	TCGA-L7-A6VZ-01	0.81	3.67	0.69	62.23	NA	0	TRUE	Esophagogastric Carcinoma	Esophageal Adenocarcinoma	United_States	C1	C1	C1	NA	0	1	1	distal	0.174	0.397	CIN	1	1	1	1	1	C1	C1	C1	C4	C7	C2	C1	Esophagus	C3	1	G2	0	NA	0	NA	NA	NA	NA	C1	C1	C1
stes_tcga_pub	TCGA-LN-A49K	TCGA-LN-A49K-01	0.62	1.64	0.66	66.75	NA	0	NA	Esophagogastric Carcinoma	Esophageal Squamous Cell Carcinoma	Vietnam	C2	NA	NA	C1	0	1	1	mid	0.239	0.6669	CIN	0	0	0	0	0	NA	NA	NA	NA	NA	NA	NA	NA	NA	0	G2	0	NA	0	NA	NA	NA	NA	C2	NA	NA
stes_tcga_pub	TCGA-LN-A49L	TCGA-LN-A49L-01	0.72	2.78	0.65	44.26	NA	0	NA	Esophagogastric Carcinoma	Esophageal Squamous Cell Carcinoma	Vietnam	C2	NA	NA	C3	0	1	1	mid	0.186	0.5764	CIN	0	0	0	0	0	NA	NA	NA	NA	NA	NA	NA	NA	NA	1	G2	1	NA	0	NA	NA	NA	NA	C3	NA	NA
stes_tcga_pub	TCGA-LN-A49M	TCGA-LN-A49M-01	0.68	1.77	0.71	62.79	NA	0	NA	Esophagogastric Carcinoma	Esophageal Squamous Cell Carcinoma	Vietnam	C2	NA	NA	C3	0	1	1	distal	0.155	0.5335	CIN	0	0	0	0	0	NA	NA	NA	NA	NA	NA	NA	NA	NA	0	G1	0	NA	0	NA	NA	NA	NA	C3	NA	NA
stes_tcga_pub	TCGA-LN-A49N	TCGA-LN-A49N-01	0.49	1.89	0.5	50.66	NA	0	NA	Esophagogastric Carcinoma	Esophageal Squamous Cell Carcinoma	Vietnam	C2	NA	NA	C2	0	1	1	mid	0.291	0.3851	CIN	0	0	0	0	0	NA	NA	NA	NA	NA	NA	NA	NA	NA	0	G2	0	NA	0	NA	NA	NA	NA	C2	NA	NA
stes_tcga_pub	TCGA-LN-A49O	TCGA-LN-A49O-01	0.69	3.17	0.58	47.19	NA	0	NA	Esophagogastric Carcinoma	Esophageal Squamous Cell Carcinoma	Vietnam	C2	NA	NA	C1	0	1	1	mid	0.217	0.5407	CIN	0	0	0	0	0	NA	NA	NA	NA	NA	NA	NA	NA	NA	1	G3	0	NA	0	NA	NA	NA	NA	C3	NA	NA
stes_tcga_pub	TCGA-LN-A49P	TCGA-LN-A49P-01	0.45	2.34	0.41	71.7	NA	0	NA	Esophagogastric Carcinoma	Esophageal Squamous Cell Carcinoma	Vietnam	C2	NA	NA	C1	0	1	1	distal	0.327	0.2486	CIN	0	0	0	0	0	NA	NA	NA	NA	NA	NA	NA	NA	NA	1	G2	0	NA	0	NA	NA	NA	NA	C2	NA	NA
stes_tcga_pub	TCGA-LN-A49R	TCGA-LN-A49R-01	0.83	3.21	0.75	46.84	NA	0	NA	Esophagogastric Carcinoma	Esophageal Squamous Cell Carcinoma	Vietnam	C2	NA	NA	C1	0	1	1	distal	0.074	0.5854	CIN	0	0	0	0	0	NA	NA	NA	NA	NA	NA	NA	NA	NA	1	G3	0	NA	0	NA	NA	NA	NA	C3	NA	NA
stes_tcga_pub	TCGA-LN-A49S	TCGA-LN-A49S-01	0.44	2.67	0.37	59.86	NA	0	NA	Esophagogastric Carcinoma	Esophageal Squamous Cell Carcinoma	Vietnam	C2	NA	NA	C2	0	1	1	distal	0.234	0.3532	CIN	0	0	0	0	0	NA	NA	NA	NA	NA	NA	NA	NA	NA	1	G2	0	NA	0	NA	NA	NA	NA	C3	NA	NA
stes_tcga_pub	TCGA-LN-A49U	TCGA-LN-A49U-01	0.77	2.11	0.76	62.89	NA	0	NA	Esophagogastric Carcinoma	Esophageal Squamous Cell Carcinoma	Vietnam	C2	NA	NA	C2	0	1	1	mid	0.055	0.3876	CIN	0	0	0	0	0	NA	NA	NA	NA	NA	NA	NA	NA	NA	0	G1	0	NA	0	NA	NA	NA	NA	C3	NA	NA
stes_tcga_pub	TCGA-LN-A49W	TCGA-LN-A49W-01	0.44	2.82	0.35	73.68	NA	0	NA	Esophagogastric Carcinoma	Esophageal Squamous Cell Carcinoma	Vietnam	C2	NA	NA	C1	0	1	1	mid	0.391	0.2258	CIN	0	0	0	0	0	NA	NA	NA	NA	NA	NA	NA	NA	NA	1	G3	0	NA	0	NA	NA	NA	NA	C2	NA	NA
stes_tcga_pub	TCGA-LN-A49X	TCGA-LN-A49X-01	0.31	2.35	0.28	44.23	NA	0	NA	Esophagogastric Carcinoma	Esophageal Squamous Cell Carcinoma	Vietnam	C2	NA	NA	C2	0	1	1	mid	0.477	0.1914	CIN	0	0	0	0	0	NA	NA	NA	NA	NA	NA	NA	NA	NA	0	G2	0	NA	0	NA	NA	NA	NA	C2	NA	NA
stes_tcga_pub	TCGA-LN-A49Y	TCGA-LN-A49Y-01	0.95	1.94	0.95	77	NA	0	NA	Esophagogastric Carcinoma	Esophageal Squamous Cell Carcinoma	Vietnam	C2	NA	NA	C2	0	1	1	mid	0.032	0.5273	CIN	0	0	0	0	0	NA	NA	NA	NA	NA	NA	NA	NA	NA	0	G2	0	NA	0	NA	NA	NA	NA	C3	NA	NA
stes_tcga_pub	TCGA-LN-A4A1	TCGA-LN-A4A1-01	0.62	3.13	0.51	60.11	NA	0	NA	Esophagogastric Carcinoma	Esophageal Squamous Cell Carcinoma	Vietnam	C2	NA	NA	C2	0	1	1	mid	0.234	0.7672	CIN	0	0	0	0	0	NA	NA	NA	NA	NA	NA	NA	NA	NA	1	G3	0	NA	0	NA	NA	NA	NA	C3	NA	NA
stes_tcga_pub	TCGA-LN-A4A2	TCGA-LN-A4A2-01	0.67	3.21	0.56	57.83	NA	0	NA	Esophagogastric Carcinoma	Esophageal Squamous Cell Carcinoma	Vietnam	C2	NA	NA	C1	0	1	1	mid	0.204	0.6104	CIN	0	0	0	0	0	NA	NA	NA	NA	NA	NA	NA	NA	NA	1	G1	0	NA	0	NA	NA	NA	NA	C3	NA	NA
stes_tcga_pub	TCGA-LN-A4A3	TCGA-LN-A4A3-01	0.47	1.68	0.51	61.09	NA	0	NA	Esophagogastric Carcinoma	Esophageal Squamous Cell Carcinoma	Vietnam	C2	NA	NA	C2	0	1	1	mid	0.476	0.1999	CIN	0	0	0	0	0	NA	NA	NA	NA	NA	NA	NA	NA	NA	0	G2	0	NA	0	NA	NA	NA	NA	C3	NA	NA
stes_tcga_pub	TCGA-LN-A4A4	TCGA-LN-A4A4-01	0.69	2.57	0.64	36.74	NA	0	NA	Esophagogastric Carcinoma	Esophageal Squamous Cell Carcinoma	Vietnam	C2	NA	NA	C2	0	1	1	distal	0.125	0.349	CIN	0	0	0	0	0	NA	NA	NA	NA	NA	NA	NA	NA	NA	1	GX	0	NA	0	NA	NA	NA	NA	C2	NA	NA
stes_tcga_pub	TCGA-LN-A4A5	TCGA-LN-A4A5-01	0.28	1.81	0.3	49.72	NA	0	NA	Esophagogastric Carcinoma	Esophageal Squamous Cell Carcinoma	Vietnam	C2	NA	NA	C3	0	1	1	mid	0.289	0.1501	CIN	0	0	0	0	0	NA	NA	NA	NA	NA	NA	NA	NA	NA	0	G2	0	NA	0	NA	NA	NA	NA	C2	NA	NA
stes_tcga_pub	TCGA-LN-A4A6	TCGA-LN-A4A6-01	0.54	3.14	0.43	65.74	NA	0	NA	Esophagogastric Carcinoma	Esophageal Squamous Cell Carcinoma	Vietnam	C2	NA	NA	C2	0	1	1	distal	0.328	0.6047	CIN	0	0	0	0	0	NA	NA	NA	NA	NA	NA	NA	NA	NA	1	G2	0	NA	0	NA	NA	NA	NA	C3	NA	NA
stes_tcga_pub	TCGA-LN-A4A8	TCGA-LN-A4A8-01	0.72	2.02	0.71	52.15	NA	0	NA	Esophagogastric Carcinoma	Esophageal Squamous Cell Carcinoma	Vietnam	C2	NA	NA	C2	0	1	1	mid	0.176	0.3204	CIN	0	0	0	0	0	NA	NA	NA	NA	NA	NA	NA	NA	NA	0	G2	0	NA	0	NA	NA	NA	NA	C3	NA	NA
stes_tcga_pub	TCGA-LN-A4A9	TCGA-LN-A4A9-01	0.76	2.36	0.73	58.09	NA	0	NA	Esophagogastric Carcinoma	Esophageal Squamous Cell Carcinoma	Vietnam	C2	NA	NA	C2	0	1	1	mid	0.173	0.3721	CIN	0	0	0	0	0	NA	NA	NA	NA	NA	NA	NA	NA	NA	1	G1	0	NA	0	NA	NA	NA	NA	C3	NA	NA
stes_tcga_pub	TCGA-LN-A4MQ	TCGA-LN-A4MQ-01	0.63	1.9	0.64	46.52	NA	0	NA	Esophagogastric Carcinoma	Esophageal Squamous Cell Carcinoma	Vietnam	C2	NA	NA	C1	0	1	1	distal	0.199	0.4803	CIN	0	0	0	0	0	NA	NA	NA	NA	NA	NA	NA	NA	NA	0	G3	0	NA	0	NA	NA	NA	NA	C2	NA	NA
stes_tcga_pub	TCGA-LN-A4MR	TCGA-LN-A4MR-01	0.62	3.15	0.5	57.88	NA	0	NA	Esophagogastric Carcinoma	Esophageal Squamous Cell Carcinoma	Vietnam	C2	NA	NA	C2	0	1	1	distal	0.269	0.5909	CIN	0	0	0	0	0	NA	NA	NA	NA	NA	NA	NA	NA	NA	1	G2	0	NA	0	NA	NA	NA	NA	C3	NA	NA
stes_tcga_pub	TCGA-LN-A5U5	TCGA-LN-A5U5-01	0.69	2.1	0.68	57.48	NA	0	NA	Esophagogastric Carcinoma	Esophageal Squamous Cell Carcinoma	Vietnam	C2	NA	NA	C1	0	1	1	distal	0.216	0.3595	CIN	0	0	0	0	0	NA	NA	NA	NA	NA	NA	NA	NA	NA	0	G2	0	NA	0	NA	NA	NA	NA	C2	NA	NA
stes_tcga_pub	TCGA-LN-A5U6	TCGA-LN-A5U6-01	0.77	2.68	0.72	54.32	NA	0	NA	Esophagogastric Carcinoma	Esophageal Squamous Cell Carcinoma	Vietnam	C2	NA	NA	C1	0	1	1	distal	0.099	0.6458	CIN	0	0	0	0	0	NA	NA	NA	NA	NA	NA	NA	NA	NA	1	G2	0	NA	0	NA	NA	NA	NA	C3	NA	NA
stes_tcga_pub	TCGA-LN-A5U7	TCGA-LN-A5U7-01	0.85	3.21	0.77	46.35	NA	NA	NA	Esophagogastric Carcinoma	Esophageal Squamous Cell Carcinoma	Vietnam	C2	NA	NA	C1	0	1	1	mid	0.084	0.6532	CIN	0	0	0	0	0	NA	NA	NA	NA	NA	NA	NA	NA	NA	1	G1	0	NA	NA	NA	NA	NA	NA	C3	NA	NA
stes_tcga_pub	TCGA-LN-A7HV	TCGA-LN-A7HV-01	0.61	1.78	0.64	58.76	NA	0	NA	Esophagogastric Carcinoma	Esophageal Squamous Cell Carcinoma	Vietnam	C2	NA	NA	C2	0	1	1	mid	0.29	0.3713	CIN	0	0	0	0	0	NA	NA	NA	NA	NA	NA	NA	NA	NA	0	G1	0	NA	0	NA	NA	NA	NA	C2	NA	NA
stes_tcga_pub	TCGA-LN-A7HW	TCGA-LN-A7HW-01	0.72	3.2	0.62	59.8	NA	0	NA	Esophagogastric Carcinoma	Esophageal Squamous Cell Carcinoma	Vietnam	C2	NA	NA	C1	0	1	1	mid	0.066	0.7562	CIN	0	0	0	0	0	NA	NA	NA	NA	NA	NA	NA	NA	NA	1	G2	0	NA	0	NA	NA	NA	NA	C3	NA	NA
stes_tcga_pub	TCGA-LN-A7HX	TCGA-LN-A7HX-01	0.73	3.88	0.58	72.6	NA	0	NA	Esophagogastric Carcinoma	Esophageal Squamous Cell Carcinoma	Vietnam	C2	NA	NA	C2	0	1	1	mid	0.183	0.3802	CIN	0	0	0	0	0	NA	NA	NA	NA	NA	NA	NA	NA	NA	1	G2	0	NA	0	NA	NA	NA	NA	C3	NA	NA
stes_tcga_pub	TCGA-LN-A7HY	TCGA-LN-A7HY-01	0.65	3.29	0.53	50.09	NA	0	NA	Esophagogastric Carcinoma	Esophageal Squamous Cell Carcinoma	Vietnam	C2	NA	NA	C1	0	1	1	proximal	0.188	0.4447	CIN	0	0	0	0	0	NA	NA	NA	NA	NA	NA	NA	NA	NA	1	G2	0	NA	0	NA	NA	NA	NA	C2	NA	NA
stes_tcga_pub	TCGA-LN-A7HZ	TCGA-LN-A7HZ-01	0.73	3.23	0.63	49.09	NA	0	NA	Esophagogastric Carcinoma	Esophageal Squamous Cell Carcinoma	Vietnam	C2	NA	NA	C1	0	1	1	proximal	0.196	0.5043	CIN	0	0	0	0	0	NA	NA	NA	NA	NA	NA	NA	NA	NA	1	G2	0	NA	0	NA	NA	NA	NA	C3	NA	NA
stes_tcga_pub	TCGA-LN-A8HZ	TCGA-LN-A8HZ-01	0.69	1.79	0.72	56.15	NA	0	NA	Esophagogastric Carcinoma	Esophageal Squamous Cell Carcinoma	Vietnam	C2	NA	NA	C1	0	1	1	mid	0.213	0.4947	CIN	0	0	0	0	0	NA	NA	NA	NA	NA	NA	NA	NA	NA	0	G3	0	NA	0	NA	NA	NA	NA	C3	NA	NA
stes_tcga_pub	TCGA-LN-A8I0	TCGA-LN-A8I0-01	0.7	1.96	0.7	52.92	NA	0	NA	Esophagogastric Carcinoma	Esophageal Squamous Cell Carcinoma	Vietnam	C2	NA	NA	C2	0	1	1	distal	0.151	0.339	CIN	0	0	0	0	0	NA	NA	NA	NA	NA	NA	NA	NA	NA	0	G2	0	NA	0	NA	NA	NA	NA	C3	NA	NA
stes_tcga_pub	TCGA-LN-A8I1	TCGA-LN-A8I1-01	0.75	3.45	0.63	67.22	NA	0	NA	Esophagogastric Carcinoma	Esophageal Squamous Cell Carcinoma	Vietnam	C2	NA	NA	C1	0	1	1	mid	0.181	0.6426	CIN	0	0	0	0	0	NA	NA	NA	NA	NA	NA	NA	NA	NA	1	G3	0	NA	0	NA	NA	NA	NA	C3	NA	NA
stes_tcga_pub	TCGA-LN-A9FO	TCGA-LN-A9FO-01	0.72	3.36	0.6	42.58	NA	0	NA	Esophagogastric Carcinoma	Esophageal Squamous Cell Carcinoma	Vietnam	C2	NA	NA	C2	0	1	1	distal	0.24	0.4881	CIN	0	0	0	0	0	NA	NA	NA	NA	NA	NA	NA	NA	NA	1	G2	0	NA	0	NA	NA	NA	NA	C3	NA	NA
stes_tcga_pub	TCGA-LN-A9FP	TCGA-LN-A9FP-01	NA	NA	NA	60.52	NA	0	NA	Esophagogastric Carcinoma	Esophageal Squamous Cell Carcinoma	Vietnam	C2	NA	NA	C2	0	1	0	mid	0.405	0.0125	GS	0	0	0	0	0	NA	NA	NA	NA	NA	NA	NA	NA	NA	NA	G3	0	NA	0	NA	NA	NA	NA	C2	NA	NA
stes_tcga_pub	TCGA-LN-A9FQ	TCGA-LN-A9FQ-01	0.75	1.73	0.78	62.2	NA	0	NA	Esophagogastric Carcinoma	Esophageal Squamous Cell Carcinoma	Vietnam	C2	NA	NA	C1	0	1	1	mid	0.086	0.5465	CIN	0	0	0	0	0	NA	NA	NA	NA	NA	NA	NA	NA	NA	0	G3	0	NA	0	NA	NA	NA	NA	C2	NA	NA
stes_tcga_pub	TCGA-LN-A9FR	TCGA-LN-A9FR-01	0.51	1.58	0.56	70.25	NA	0	NA	Esophagogastric Carcinoma	Esophageal Squamous Cell Carcinoma	Vietnam	C2	NA	NA	C1	0	1	1	proximal	0.257	0.5552	CIN	0	0	0	0	0	NA	NA	NA	NA	NA	NA	NA	NA	NA	0	G2	0	NA	0	NA	NA	NA	NA	C2	NA	NA
stes_tcga_pub	TCGA-M9-A5M8	TCGA-M9-A5M8-01	0.6	1.77	0.63	58.68	NA	0	NA	Esophagogastric Carcinoma	Esophageal Adenocarcinoma	Canada	C1	C1	C1	NA	0	1	1	distal	0.248	0.2834	CIN	1	1	1	1	1	C1	NA	C1	C4	C7	C3	C1	Esophagus	C3	0	G2	1	NA	0	NA	NA	NA	NA	C1	C1	C1
stes_tcga_pub	TCGA-MX-A5UG	TCGA-MX-A5UG-01	NA	NA	NA	78.62	NA	0	NA	Stomach Adenocarcinoma	Esophagogastric Cancer	United_States	NA	C1	NA	NA	0	0	0	NA	0.514	0.0001	GS	1	0	0	0	1	NA	NA	NA	NA	NA	NA	NA	NA	NA	NA	G3	0	NA	0	NA	NA	NA	NA	NA	C2	NA
stes_tcga_pub	TCGA-MX-A5UJ	TCGA-MX-A5UJ-01	0.95	2.05	0.95	86.29	NA	1	NA	Stomach Adenocarcinoma	Esophagogastric Cancer	United_States	NA	C1	NA	NA	0	0	0	NA	0.253	0.0609	MSI	1	0	0	0	0	NA	NA	NA	NA	NA	NA	NA	NA	NA	0	G3	0	NA	0	NA	NA	NA	NA	NA	C2	NA
stes_tcga_pub	TCGA-MX-A663	TCGA-MX-A663-01	0.37	2.64	0.31	66.86	NA	1	NA	Stomach Adenocarcinoma	Esophagogastric Cancer	United_States	NA	C2	NA	NA	0	0	0	NA	0.312	0.07	GS	1	0	0	0	1	NA	NA	NA	NA	NA	NA	NA	NA	NA	1	G3	0	NA	0	NA	NA	NA	NA	NA	C2	NA
stes_tcga_pub	TCGA-MX-A666	TCGA-MX-A666-01	0.48	2.97	0.38	61.02	NA	0	NA	Stomach Adenocarcinoma	Esophagogastric Cancer	United_States	NA	C2	C3	NA	0	0	0	NA	0.361	0.2576	CIN	1	1	1	0	1	C3	C3	C4	C2	C4	C1	C3	NA	C2	1	G2	0	NA	0	NA	NA	NA	NA	NA	C4	C2
stes_tcga_pub	TCGA-Q9-A6FU	TCGA-Q9-A6FU-01	0.65	1.87	0.67	57.79	NA	0	NA	Esophagogastric Carcinoma	Esophageal Squamous Cell Carcinoma	United_States	C2	NA	NA	C2	0	1	1	distal	0.186	0.3296	CIN	0	0	0	0	0	NA	NA	NA	NA	NA	NA	NA	NA	NA	0	G2	0	NA	0	NA	NA	NA	NA	C3	NA	NA
stes_tcga_pub	TCGA-Q9-A6FW	TCGA-Q9-A6FW-01	0.57	2.08	0.56	61.84	NA	0	TRUE	Esophagogastric Carcinoma	Esophageal Adenocarcinoma	United_States	NA	C1	C1	NA	0	0	0	distal	0.28	0.1595	CIN	1	1	1	1	1	C1	NA	C2	C4	C5	C1	NA	Category_Unknown	C3	0	G2	1	NA	0	NA	NA	NA	NA	NA	C4	C3
stes_tcga_pub	TCGA-R5-A7O7	TCGA-R5-A7O7-01	0.32	3.87	0.2	51.98	NA	0	NA	Stomach Adenocarcinoma	Esophagogastric Cancer	United_States	C1	C1	C1	NA	0	1	1	NA	0.492	0.1778	CIN	1	1	1	1	1	C2	NA	C2	C1	C5	C1	C2	Probable_esophagus	C2	2	G2	0	NA	0	NA	NA	NA	NA	C3	C4	C3
stes_tcga_pub	TCGA-R5-A7ZE	TCGA-R5-A7ZE-01	0.61	2.67	0.54	66.61	NA	0	NA	Stomach Adenocarcinoma	Esophagogastric Cancer	United_States	NA	C2	C2	NA	0	0	0	NA	0.212	0.4774	CIN	1	1	1	1	1	C1	NA	C4	C1	C1	C1	NA	Category_Unknown	C3	1	G2	1	NA	0	NA	NA	NA	NA	NA	C4	C2
stes_tcga_pub	TCGA-R5-A7ZF	TCGA-R5-A7ZF-01	0.34	2.7	0.27	65.46	NA	0	NA	Stomach Adenocarcinoma	Esophagogastric Cancer	United_States	NA	C2	C3	NA	0	0	0	NA	0.522	0.1371	CIN	1	1	1	0	1	C3	NA	C4	C1	C1	C1	C3	NA	C3	1	G2	0	NA	0	NA	NA	NA	NA	NA	C4	C2
stes_tcga_pub	TCGA-R5-A7ZI	TCGA-R5-A7ZI-01	0.4	2.27	0.37	44.89	NA	1	NA	Stomach Adenocarcinoma	Esophagogastric Cancer	United_States	NA	C2	NA	NA	0	0	0	NA	0.507	0.0848	MSI	1	0	0	0	0	NA	NA	NA	NA	NA	NA	NA	NA	NA	0	G3	0	NA	0	NA	NA	NA	NA	NA	C1	NA
stes_tcga_pub	TCGA-R5-A7ZR	TCGA-R5-A7ZR-01	0.75	3.53	0.63	70.62	NA	0	NA	Stomach Adenocarcinoma	Esophagogastric Cancer	United_States	NA	C2	C2	NA	0	0	0	NA	0.222	0.1317	CIN	1	1	1	0	1	C3	NA	C4	C4	C3	C1	C3	NA	C2	1	G2	0	NA	0	NA	NA	NA	NA	NA	C1	C1
stes_tcga_pub	TCGA-R5-A805	TCGA-R5-A805-01	0.43	1.88	0.44	71.52	NA	0	NA	Stomach Adenocarcinoma	Esophagogastric Cancer	United_States	C1	C1	C1	NA	0	1	1	NA	0.409	0.3357	CIN	1	1	1	1	1	C2	NA	C2	C1	C5	C3	NA	Probable_esophagus	C1	0	G3	0	NA	0	NA	NA	NA	NA	C1	C1	C3
stes_tcga_pub	TCGA-R6-A6DN	TCGA-R6-A6DN-01	0.82	3.37	0.73	58.21	NA	0	NA	Esophagogastric Carcinoma	Esophageal Adenocarcinoma	United_States	C1	C1	C1	NA	0	1	1	mid	0.083	0.5486	CIN	1	1	1	1	1	C1	NA	C1	C4	C7	C1	C1	Esophagus	C1	2	G3	0	NA	0	NA	NA	NA	NA	C1	C1	C1
stes_tcga_pub	TCGA-R6-A6DQ	TCGA-R6-A6DQ-01	0.56	3.31	0.43	74.19	NA	NA	NA	Esophagogastric Carcinoma	Esophageal Adenocarcinoma	United_States	C1	C1	C1	NA	0	1	1	distal	0.324	0.2924	CIN	1	1	1	1	1	C2	NA	C2	C1	C2	C1	C2	Esophagus	C1	1	G3	0	NA	NA	NA	NA	NA	NA	C1	C4	C3
stes_tcga_pub	TCGA-R6-A6KZ	TCGA-R6-A6KZ-01	0.53	2.55	0.47	42.47	NA	NA	TRUE	Esophagogastric Carcinoma	Esophageal Adenocarcinoma	United_States	NA	C2	C2	NA	0	0	0	distal	0.231	0.2565	CIN	1	1	1	1	1	C3	NA	C3	C2	C4	C3	NA	Category_Unknown	C2	1	G3	1	NA	NA	NA	NA	NA	NA	NA	C4	C3
stes_tcga_pub	TCGA-R6-A6L4	TCGA-R6-A6L4-01	0.52	1.4	0.61	27.99	NA	NA	FALSE	Esophagogastric Carcinoma	Esophageal Adenocarcinoma	United_States	C1	C2	C2	NA	0	1	1	distal	0.185	0.4865	CIN	1	1	1	1	1	C1	NA	C4	C4	C2	C3	NA	Esophagus	C3	0	G2	0	NA	NA	NA	NA	NA	NA	C1	C1	C1
stes_tcga_pub	TCGA-R6-A6L6	TCGA-R6-A6L6-01	0.38	3.47	0.26	68.7	NA	0	TRUE	Esophagogastric Carcinoma	Esophageal Adenocarcinoma	United_States	C1	C2	C2	NA	0	1	1	distal	0.39	0.181	CIN	1	1	1	1	1	C1	NA	C4	C1	C1	C1	NA	Esophagus	C3	1	G3	1	NA	0	NA	NA	NA	NA	C3	C4	C2
stes_tcga_pub	TCGA-R6-A6XG	TCGA-R6-A6XG-01	0.83	2.57	0.79	64.3	NA	0	TRUE	Esophagogastric Carcinoma	Esophageal Adenocarcinoma	United_States	C1	C1	C1	NA	0	1	1	distal	0.074	0.4152	CIN	1	1	1	1	1	C1	C1	C1	C4	C7	C2	C1	Esophagus	C3	1	G2	0	NA	0	NA	NA	NA	NA	C1	C1	C1
stes_tcga_pub	TCGA-R6-A6XQ	TCGA-R6-A6XQ-01	NA	NA	NA	58.62	NA	0	NA	Esophagogastric Carcinoma	Esophageal Adenocarcinoma	United_States	C1	C2	C2	NA	0	1	1	distal	0.06	0.4501	CIN	1	1	1	1	1	C1	NA	C4	C2	C4	C2	NA	Esophagus	C3	NA	G3	0	NA	0	NA	NA	NA	NA	C1	C1	C1
stes_tcga_pub	TCGA-R6-A6Y2	TCGA-R6-A6Y2-01	0.58	2.99	0.48	71.02	NA	1	TRUE	Esophagogastric Carcinoma	Esophageal Adenocarcinoma	United_States	C1	C1	C2	NA	0	1	1	distal	0.343	0.33	CIN	1	1	1	1	1	C3	NA	C2	C1	C1	C1	NA	Esophagus	C2	1	G3	0	NA	0	NA	NA	NA	NA	C3	C4	C2
stes_tcga_pub	TCGA-R6-A8W5	TCGA-R6-A8W5-01	NA	NA	NA	60.01	NA	0	TRUE	Esophagogastric Carcinoma	Esophageal Adenocarcinoma	United_States	C1	C2	C2	NA	0	1	1	distal	0.386	0.1625	CIN	1	1	1	1	1	C1	NA	C4	C2	C4	C3	NA	Esophagus	C3	NA	G2	1	NA	0	NA	NA	NA	NA	C1	C1	C1
stes_tcga_pub	TCGA-R6-A8W8	TCGA-R6-A8W8-01	0.77	2.73	0.72	72.65	NA	0	FALSE	Esophagogastric Carcinoma	Esophageal Adenocarcinoma	United_States	C1	C1	C1	NA	0	1	1	distal	0.143	0.6329	CIN	1	1	1	1	1	C1	C1	C1	C4	C2	C2	C1	Esophagus	C3	1	G2	0	NA	0	NA	NA	NA	NA	C1	C1	C1
stes_tcga_pub	TCGA-R6-A8WC	TCGA-R6-A8WC-01	0.94	2.57	0.92	56.98	NA	0	FALSE	Esophagogastric Carcinoma	Esophageal Adenocarcinoma	United_States	C1	C1	C1	NA	0	1	1	distal	0.019	0.9298	CIN	1	1	1	1	1	C1	NA	C1	C4	C7	C3	C1	Esophagus	C3	1	G2	1	NA	0	NA	NA	NA	NA	C1	C1	C1
stes_tcga_pub	TCGA-R6-A8WG	TCGA-R6-A8WG-01	0.73	2.88	0.65	60.49	NA	0	FALSE	Esophagogastric Carcinoma	Esophageal Adenocarcinoma	United_States	C1	C2	C2	NA	0	1	1	distal	0.219	0.4258	CIN	1	1	1	1	1	C3	C3	C4	C2	C4	C1	C3	Esophagus	C2	1	G3	0	NA	0	NA	NA	NA	NA	C1	C4	C2
stes_tcga_pub	TCGA-RD-A7BS	TCGA-RD-A7BS-01	0.4	1.89	0.41	46.13	NA	0	NA	Stomach Adenocarcinoma	Esophagogastric Cancer	Australia	C1	C2	NA	NA	0	1	1	NA	0.382	0.0175	GS	1	0	0	1	1	NA	NA	NA	NA	NA	NA	NA	Probable_esophagus	NA	0	G3	0	NA	0	NA	NA	NA	NA	C1	C4	NA
stes_tcga_pub	TCGA-RD-A7BW	TCGA-RD-A7BW-01	0.6	2	0.6	68.55	NA	0	NA	Stomach Adenocarcinoma	Esophagogastric Cancer	Australia	NA	C2	NA	NA	0	0	0	NA	0.378	0.0048	GS	1	0	0	0	1	NA	NA	NA	NA	NA	NA	NA	NA	NA	0	G3	0	NA	0	NA	NA	NA	NA	NA	C2	NA
stes_tcga_pub	TCGA-RD-A7C1	TCGA-RD-A7C1-01	0.46	3.76	0.31	82.61	NA	0	NA	Stomach Adenocarcinoma	Esophagogastric Cancer	Australia	NA	C1	C1	NA	0	0	0	NA	0.472	0.2188	CIN	1	1	1	0	1	C1	NA	C2	C1	C2	C1	NA	NA	C2	2	G3	0	NA	0	NA	NA	NA	NA	NA	C1	C1
stes_tcga_pub	TCGA-RD-A8MV	TCGA-RD-A8MV-01	0.33	2.27	0.31	56.87	NA	0	NA	Stomach Adenocarcinoma	Esophagogastric Cancer	Australia	NA	C1	C2	NA	0	0	0	NA	0.555	0.1598	CIN	1	1	1	0	1	C2	NA	C2	C1	C5	C1	C2	NA	C1	0	G3	0	NA	0	NA	NA	NA	NA	NA	C4	C3
stes_tcga_pub	TCGA-RD-A8MW	TCGA-RD-A8MW-01	0.35	2.89	0.27	72.8	NA	0	NA	Stomach Adenocarcinoma	Esophagogastric Cancer	Australia	NA	C2	C3	NA	0	0	0	NA	0.443	0.1063	CIN	1	1	1	0	1	C2	NA	C3	C1	C3	C1	NA	NA	C1	1	G3	0	NA	0	NA	NA	NA	NA	NA	C4	C3
stes_tcga_pub	TCGA-RD-A8N0	TCGA-RD-A8N0-01	0.93	2	0.93	53.36	NA	0	NA	Stomach Adenocarcinoma	Esophagogastric Cancer	Australia	NA	C2	NA	NA	0	0	0	NA	0.531	0.0001	GS	1	0	0	0	1	NA	NA	NA	NA	NA	NA	NA	NA	NA	0	G3	0	NA	0	NA	NA	NA	NA	NA	C2	NA
stes_tcga_pub	TCGA-RD-A8N1	TCGA-RD-A8N1-01	0.34	2.59	0.28	70.47	NA	0	NA	Stomach Adenocarcinoma	Esophagogastric Cancer	Australia	NA	C2	C3	NA	0	0	0	NA	0.502	0.1144	CIN	1	1	1	0	1	C2	NA	C3	C3	C5	C1	C2	NA	C1	1	G3	0	NA	0	NA	NA	NA	NA	NA	C4	C3
stes_tcga_pub	TCGA-RD-A8N2	TCGA-RD-A8N2-01	0.96	2	0.96	59.55	NA	0	NA	Stomach Adenocarcinoma	Esophagogastric Cancer	Australia	NA	C2	NA	NA	0	0	0	NA	0.261	0	GS	1	0	0	0	1	NA	NA	NA	NA	NA	NA	NA	NA	NA	0	G3	0	NA	0	NA	NA	NA	NA	NA	C2	NA
stes_tcga_pub	TCGA-RD-A8N4	TCGA-RD-A8N4-01	0.98	2	0.98	58.38	NA	0	NA	Stomach Adenocarcinoma	Esophagogastric Cancer	Australia	NA	C2	NA	NA	0	0	0	NA	0.239	0.0023	GS	1	0	0	0	1	NA	NA	NA	NA	NA	NA	NA	NA	NA	0	G3	0	NA	0	NA	NA	NA	NA	NA	C2	NA
stes_tcga_pub	TCGA-RD-A8N5	TCGA-RD-A8N5-01	0.19	2.62	0.15	78.27	NA	0	NA	Stomach Adenocarcinoma	Esophagogastric Cancer	Australia	NA	C2	NA	NA	0	0	0	NA	0.632	0.0143	GS	1	0	0	0	1	NA	NA	NA	NA	NA	NA	NA	NA	NA	1	G2	0	NA	0	NA	NA	NA	NA	NA	C4	NA
stes_tcga_pub	TCGA-RD-A8N6	TCGA-RD-A8N6-01	0.72	3.5	0.6	78.94	NA	0	NA	Stomach Adenocarcinoma	Esophagogastric Cancer	Australia	NA	C2	C3	NA	0	0	0	NA	0.064	0.4601	CIN	1	1	1	0	1	C2	NA	C3	C3	C6	C1	C2	NA	C1	2	G3	0	NA	0	NA	NA	NA	NA	NA	C2	C3
stes_tcga_pub	TCGA-RD-A8N9	TCGA-RD-A8N9-01	0.42	2.4	0.37	63.13	NA	0	NA	Stomach Adenocarcinoma	Esophagogastric Cancer	Australia	NA	C2	C2	NA	0	0	0	NA	0.332	0.1952	CIN	1	1	1	1	1	C2	NA	C3	C3	C6	C1	C2	Probable_gastric	C1	1	G3	0	NA	0	NA	NA	NA	NA	NA	C2	C3
stes_tcga_pub	TCGA-RD-A8NB	TCGA-RD-A8NB-01	NA	NA	NA	80.78	NA	NA	NA	Stomach Adenocarcinoma	Esophagogastric Cancer	Australia	NA	C1	NA	NA	0	0	0	NA	0.534	0.0001	MSI	1	0	0	0	0	NA	NA	NA	NA	NA	NA	NA	NA	NA	NA	G3	0	NA	NA	NA	NA	NA	NA	NA	C2	NA
stes_tcga_pub	TCGA-RE-A7BO	TCGA-RE-A7BO-01	0.59	3	0.49	72.14	NA	1	TRUE	Esophagogastric Carcinoma	Esophageal Adenocarcinoma	Australia	C1	C1	C1	NA	0	1	1	distal	0.357	0.405	CIN	1	1	1	1	1	C1	NA	C1	C4	C1	C1	C1	Esophagus	C2	1	G3	0	NA	0	NA	NA	NA	NA	C1	C1	C1
stes_tcga_pub	TCGA-S8-A6BV	TCGA-S8-A6BV-01	0.51	3	0.41	76.97	NA	0	TRUE	Esophagogastric Carcinoma	Esophageal Adenocarcinoma	United_States	C1	C1	C1	NA	0	1	1	distal	0.287	0.6034	CIN	1	1	1	1	1	C1	NA	C2	C3	C5	C3	NA	Esophagus	C3	1	G2	0	NA	0	NA	NA	NA	NA	C1	C4	C3
stes_tcga_pub	TCGA-S8-A6BW	TCGA-S8-A6BW-01	0.7	3.34	0.58	51.87	NA	0	NA	Esophagogastric Carcinoma	Esophageal Squamous Cell Carcinoma	United_States	C2	NA	NA	C2	0	1	1	distal	0.074	0.6771	CIN	0	0	0	0	0	NA	NA	NA	NA	NA	NA	NA	NA	NA	1	G1	0	NA	0	NA	NA	NA	NA	C3	NA	NA
stes_tcga_pub	TCGA-SW-A7EA	TCGA-SW-A7EA-01	0.66	2.04	0.66	61.04	NA	1	NA	Stomach Adenocarcinoma	Esophagogastric Cancer	Moldova	NA	C1	NA	NA	0	0	0	NA	0.212	0.0748	MSI	1	0	0	0	0	NA	NA	NA	NA	NA	NA	NA	NA	NA	0	GX	0	NA	1	NA	NA	NA	NA	NA	C4	NA
stes_tcga_pub	TCGA-SW-A7EB	TCGA-SW-A7EB-01	0.29	2.83	0.22	45.11	NA	0	NA	Stomach Adenocarcinoma	Esophagogastric Cancer	Moldova	NA	C2	C3	NA	0	0	0	NA	0.291	0.0798	CIN	1	1	1	0	1	C3	NA	C3	C1	C4	C1	NA	NA	C2	1	G2	0	NA	0	NA	NA	NA	NA	NA	C4	C2
stes_tcga_pub	TCGA-V5-A7RB	TCGA-V5-A7RB-01	0.63	2.1	0.61	59.29	NA	0	FALSE	Esophagogastric Carcinoma	Esophageal Adenocarcinoma	United_States	C1	C1	C1	NA	0	1	1	distal	0.307	0.2655	CIN	1	1	1	1	1	C1	NA	C1	C2	C7	C2	C1	Esophagus	C3	0	GX	0	NA	0	NA	NA	NA	NA	C1	C1	C1
stes_tcga_pub	TCGA-V5-A7RC	TCGA-V5-A7RC-01	0.7	3.7	0.56	55.96	NA	0	NA	Esophagogastric Carcinoma	Esophageal Squamous Cell Carcinoma	United_States	C2	NA	NA	C1	0	1	1	mid	0.216	0.3693	CIN	0	0	0	0	0	NA	NA	NA	NA	NA	NA	NA	NA	NA	1	GX	0	NA	0	NA	NA	NA	NA	C3	NA	NA
stes_tcga_pub	TCGA-V5-A7RE	TCGA-V5-A7RE-01	0.71	2.79	0.64	45.57	NA	0	NA	Esophagogastric Carcinoma	Esophageal Adenocarcinoma	United_States	C1	C1	C1	NA	0	1	1	mid	0.09	0.5024	CIN	1	1	1	1	1	C1	C1	C1	C4	C7	C2	C1	Esophagus	C3	1	G2	1	NA	0	NA	NA	NA	NA	C1	C1	C1
stes_tcga_pub	TCGA-V5-AASV	TCGA-V5-AASV-01	0.76	2.27	0.74	67.24	NA	0	NA	Esophagogastric Carcinoma	Esophageal Squamous Cell Carcinoma	United_States	C2	NA	NA	C3	0	1	1	mid	0.19	0.2671	GS	0	0	0	0	0	NA	NA	NA	NA	NA	NA	NA	NA	NA	0	G3	0	NA	0	NA	NA	NA	NA	C3	NA	NA
stes_tcga_pub	TCGA-V5-AASW	TCGA-V5-AASW-01	0.79	2.75	0.73	72.75	NA	0	NA	Esophagogastric Carcinoma	Esophageal Adenocarcinoma	United_States	C1	C1	C1	NA	0	1	1	mid-distal	0.177	0.6305	CIN	1	1	1	1	1	C1	C1	C1	C4	C7	C2	C1	Esophagus	C3	1	G3	1	NA	0	NA	NA	NA	NA	C1	C1	C1
stes_tcga_pub	TCGA-V5-AASX	TCGA-V5-AASX-01	0.65	1.87	0.66	74.15	NA	0	TRUE	Esophagogastric Carcinoma	Esophageal Adenocarcinoma	United_States	C1	C1	C1	NA	0	1	1	distal	0.288	0.2157	CIN	1	1	1	1	1	C1	NA	C1	C4	C7	C3	C1	Esophagus	C3	0	G2	0	NA	0	NA	NA	NA	NA	C1	C1	C1
stes_tcga_pub	TCGA-VQ-A8DT	TCGA-VQ-A8DT-01	0.91	2.12	0.9	43.63	NA	0	NA	Stomach Adenocarcinoma	Esophagogastric Cancer	Brazil	NA	C1	C1	NA	0	0	0	NA	0.193	0.353	CIN	1	1	1	0	1	C1	C1	C1	C4	C2	C2	C1	NA	C3	0	G3	0	NA	0	NA	NA	NA	NA	NA	C1	C1
stes_tcga_pub	TCGA-VQ-A8DU	TCGA-VQ-A8DU-01	0.65	2.68	0.58	63.09	NA	0	NA	Stomach Adenocarcinoma	Esophagogastric Cancer	Brazil	NA	C2	C3	NA	0	0	0	NA	0.184	0.5466	CIN	1	1	1	0	1	C3	NA	C4	C2	C4	C3	C3	NA	C2	1	G2	0	NA	0	NA	NA	NA	NA	NA	C4	C2
stes_tcga_pub	TCGA-VQ-A8DV	TCGA-VQ-A8DV-01	0.74	4.09	0.58	48.27	NA	0	NA	Stomach Adenocarcinoma	Esophagogastric Cancer	Brazil	NA	C2	C3	NA	0	0	0	NA	0.206	0.5426	CIN	1	1	1	0	1	C3	C3	C4	C2	C4	C1	C3	NA	C2	2	G2	0	NA	0	NA	NA	NA	NA	NA	C4	C2
stes_tcga_pub	TCGA-VQ-A8DZ	TCGA-VQ-A8DZ-01	0.69	2.66	0.63	70.81	NA	0	NA	Stomach Adenocarcinoma	Esophagogastric Cancer	Brazil	NA	C2	C3	NA	0	0	0	NA	0.264	0.4464	CIN	1	1	1	0	1	C1	NA	C4	C1	C3	C1	NA	NA	C3	1	G3	1	NA	0	NA	NA	NA	NA	NA	C4	C1
stes_tcga_pub	TCGA-VQ-A8E0	TCGA-VQ-A8E0-01	0.54	2.74	0.46	68.03	NA	NA	NA	Stomach Adenocarcinoma	Esophagogastric Cancer	Brazil	NA	C2	C2	NA	0	0	0	NA	0.389	0.4643	CIN	1	1	0	0	0	C2	NA	C4	C1	C3	C1	NA	NA	C1	1	G3	0	NA	NA	NA	NA	NA	NA	NA	C1	C1
stes_tcga_pub	TCGA-VQ-A8E2	TCGA-VQ-A8E2-01	0.58	4.29	0.39	57.8	NA	0	NA	Stomach Adenocarcinoma	Esophagogastric Cancer	Brazil	NA	C2	C3	NA	0	0	0	NA	0.262	0.3256	CIN	1	1	1	0	1	C3	NA	C3	C2	C4	C1	C3	NA	C2	2	G2	0	NA	0	NA	NA	NA	NA	NA	C4	C2
stes_tcga_pub	TCGA-VQ-A8E3	TCGA-VQ-A8E3-01	0.63	2.26	0.6	79.18	NA	NA	NA	Stomach Adenocarcinoma	Esophagogastric Cancer	Brazil	NA	C1	NA	NA	0	0	0	NA	0.315	0.369	MSI	1	0	0	0	0	NA	NA	NA	NA	NA	NA	NA	NA	NA	1	G3	0	NA	NA	NA	NA	NA	NA	NA	C1	NA
stes_tcga_pub	TCGA-VQ-A8E7	TCGA-VQ-A8E7-01	0.67	2.06	0.66	59.31	NA	0	NA	Stomach Adenocarcinoma	Esophagogastric Cancer	Brazil	NA	C1	C1	NA	0	0	0	NA	0.193	0.2697	CIN	1	1	1	1	1	C1	NA	C2	C4	C1	C1	NA	Category_Unknown	C3	0	G2	1	NA	0	NA	NA	NA	NA	NA	C4	C2
stes_tcga_pub	TCGA-VQ-A8P2	TCGA-VQ-A8P2-01	0.84	2.05	0.84	68.8	NA	1	NA	Stomach Adenocarcinoma	Esophagogastric Cancer	Brazil	NA	C1	NA	NA	0	0	0	NA	0.047	0.05	MSI	1	0	0	0	0	NA	NA	NA	NA	NA	NA	NA	NA	NA	0	G2	0	NA	0	NA	NA	NA	NA	NA	C1	NA
stes_tcga_pub	TCGA-VQ-A8P3	TCGA-VQ-A8P3-01	NA	NA	NA	72.78	NA	0	NA	Stomach Adenocarcinoma	Esophagogastric Cancer	Brazil	NA	C1	NA	NA	0	0	0	NA	0.224	0.0217	GS	1	0	0	0	1	NA	NA	NA	NA	NA	NA	NA	NA	NA	NA	G2	0	NA	0	NA	NA	NA	NA	NA	C4	NA
stes_tcga_pub	TCGA-VQ-A8P5	TCGA-VQ-A8P5-01	0.58	2.8	0.49	67.27	NA	NA	NA	Stomach Adenocarcinoma	Esophagogastric Cancer	Brazil	NA	C1	C1	NA	0	0	0	NA	0.281	0.5152	CIN	1	1	0	0	0	C1	NA	C2	C1	C1	C1	NA	NA	C3	1	G3	1	NA	NA	NA	NA	NA	NA	NA	C4	C2
stes_tcga_pub	TCGA-VQ-A8P8	TCGA-VQ-A8P8-01	NA	NA	NA	72.4	NA	NA	NA	Stomach Adenocarcinoma	Esophagogastric Cancer	Brazil	NA	C1	NA	NA	0	0	0	NA	0.432	0.0001	GS	1	0	0	0	0	NA	NA	NA	NA	NA	NA	NA	NA	NA	NA	G2	0	NA	NA	NA	NA	NA	NA	NA	C4	NA
stes_tcga_pub	TCGA-VQ-A8PB	TCGA-VQ-A8PB-01	0.61	2.11	0.6	65.51	NA	NA	NA	Stomach Adenocarcinoma	Esophagogastric Cancer	Brazil	NA	C1	NA	NA	0	0	0	NA	0.271	0.1044	MSI	1	0	0	0	0	NA	NA	NA	NA	NA	NA	NA	NA	NA	0	G2	0	NA	NA	NA	NA	NA	NA	NA	C4	NA
stes_tcga_pub	TCGA-VQ-A8PC	TCGA-VQ-A8PC-01	0.31	1.79	0.34	65.47	NA	NA	NA	Stomach Adenocarcinoma	Esophagogastric Cancer	Brazil	NA	C1	C2	NA	0	0	0	NA	0.395	0.081	CIN	1	1	0	0	0	C2	NA	C2	C1	C5	C3	NA	NA	C3	0	G3	0	NA	NA	NA	NA	NA	NA	NA	C4	C3
stes_tcga_pub	TCGA-VQ-A8PD	TCGA-VQ-A8PD-01	0.17	2.12	0.17	69.12	NA	NA	NA	Stomach Adenocarcinoma	Esophagogastric Cancer	Brazil	NA	C1	NA	NA	0	0	0	NA	0.554	0.0397	GS	1	0	0	0	0	NA	NA	NA	NA	NA	NA	NA	NA	NA	0	G2	0	NA	NA	NA	NA	NA	NA	NA	C4	NA
stes_tcga_pub	TCGA-VQ-A8PE	TCGA-VQ-A8PE-01	0.55	2.49	0.5	78.73	NA	0	NA	Stomach Adenocarcinoma	Esophagogastric Cancer	Brazil	NA	C2	C3	NA	0	0	0	NA	0.321	0.2209	CIN	1	1	1	1	1	C3	NA	C4	C1	C2	C1	C3	Probable_gastric	C2	1	G3	0	NA	0	NA	NA	NA	NA	NA	C1	C1
stes_tcga_pub	TCGA-VQ-A8PF	TCGA-VQ-A8PF-01	0.46	2.08	0.45	76.98	NA	NA	NA	Stomach Adenocarcinoma	Esophagogastric Cancer	Brazil	NA	C3	NA	NA	1	0	0	NA	0.41	0.076	EBV	1	0	0	0	0	NA	NA	NA	NA	NA	NA	NA	NA	NA	0	G3	0	NA	NA	NA	NA	NA	NA	NA	C4	NA
stes_tcga_pub	TCGA-VQ-A8PH	TCGA-VQ-A8PH-01	0.62	3.11	0.52	62.81	NA	NA	NA	Stomach Adenocarcinoma	Esophagogastric Cancer	Brazil	NA	C2	C3	NA	0	0	0	NA	0.262	0.5204	CIN	1	1	0	0	0	C3	NA	C4	C1	C4	C3	NA	NA	C2	1	G2	0	NA	NA	NA	NA	NA	NA	NA	C4	C2
stes_tcga_pub	TCGA-VQ-A8PJ	TCGA-VQ-A8PJ-01	0.78	4.54	0.61	53.09	NA	NA	NA	Stomach Adenocarcinoma	Esophagogastric Cancer	Brazil	NA	C2	C2	NA	0	0	0	NA	0.117	0.5631	CIN	1	1	0	0	0	C1	NA	C4	C2	C3	C2	NA	NA	C3	2	GX	1	NA	NA	NA	NA	NA	NA	NA	C4	C1
stes_tcga_pub	TCGA-VQ-A8PK	TCGA-VQ-A8PK-01	0.59	1.6	0.65	58.64	NA	0	NA	Stomach Adenocarcinoma	Esophagogastric Cancer	Brazil	NA	C2	C3	NA	0	0	0	NA	0.193	0.8474	CIN	1	1	1	1	1	C2	NA	C4	C1	C3	C1	NA	Category_Unknown	C1	0	G2	0	NA	0	NA	NA	NA	NA	NA	C4	C1
stes_tcga_pub	TCGA-VQ-A8PM	TCGA-VQ-A8PM-01	0.28	1.79	0.3	56.58	NA	0	NA	Stomach Adenocarcinoma	Esophagogastric Cancer	Brazil	NA	C2	C3	NA	0	0	0	NA	0.48	0.0566	CIN	1	1	1	1	1	C2	NA	C3	C1	C5	C1	NA	Probable_gastric	C1	0	G3	1	NA	0	NA	NA	NA	NA	NA	C4	C3
stes_tcga_pub	TCGA-VQ-A8PO	TCGA-VQ-A8PO-01	0.55	2.06	0.55	74.61	NA	NA	NA	Stomach Adenocarcinoma	Esophagogastric Cancer	Brazil	NA	C1	NA	NA	0	0	0	NA	0.339	0.0945	MSI	1	0	0	0	0	NA	NA	NA	NA	NA	NA	NA	NA	NA	0	G3	0	NA	NA	NA	NA	NA	NA	NA	C1	NA
stes_tcga_pub	TCGA-VQ-A8PP	TCGA-VQ-A8PP-01	0.6	2.14	0.58	76.04	NA	NA	NA	Stomach Adenocarcinoma	Esophagogastric Cancer	Brazil	NA	C1	NA	NA	0	0	0	NA	0.315	0.1527	MSI	1	0	0	0	0	NA	NA	NA	NA	NA	NA	NA	NA	NA	0	G2	0	NA	NA	NA	NA	NA	NA	NA	C4	NA
stes_tcga_pub	TCGA-VQ-A8PQ	TCGA-VQ-A8PQ-01	NA	NA	NA	50.15	NA	0	NA	Stomach Adenocarcinoma	Esophagogastric Cancer	Brazil	NA	C2	NA	NA	0	0	0	NA	0.687	0.0001	GS	1	0	0	1	1	NA	NA	NA	NA	NA	NA	NA	Probable_gastric	NA	NA	G2	0	NA	0	NA	NA	NA	NA	NA	C4	NA
stes_tcga_pub	TCGA-VQ-A8PU	TCGA-VQ-A8PU-01	0.79	3.84	0.66	72.9	NA	NA	NA	Stomach Adenocarcinoma	Esophagogastric Cancer	Brazil	NA	C2	C2	NA	0	0	0	NA	0.144	0.4839	CIN	1	1	0	0	0	C1	NA	C4	C4	C3	C2	C1	NA	C3	2	G3	0	NA	NA	NA	NA	NA	NA	NA	C1	C1
stes_tcga_pub	TCGA-VQ-A8PX	TCGA-VQ-A8PX-01	0.53	3.26	0.41	51.75	NA	NA	NA	Stomach Adenocarcinoma	Esophagogastric Cancer	Brazil	NA	C2	NA	NA	0	0	0	NA	0.381	0.2365	MSI	1	0	0	0	0	NA	NA	NA	NA	NA	NA	NA	NA	NA	1	G2	0	NA	NA	NA	NA	NA	NA	NA	C1	NA
stes_tcga_pub	TCGA-VQ-A91A	TCGA-VQ-A91A-01	0.49	2.97	0.39	67.54	NA	NA	NA	Stomach Adenocarcinoma	Esophagogastric Cancer	Brazil	NA	C1	C1	NA	0	0	0	NA	0.342	0.5025	CIN	1	1	0	0	0	C2	C2	C2	C3	C1	C1	C2	NA	C1	1	G1	0	NA	NA	NA	NA	NA	NA	NA	C4	C2
stes_tcga_pub	TCGA-VQ-A91D	TCGA-VQ-A91D-01	0.69	1.98	0.7	70.33	NA	NA	NA	Stomach Adenocarcinoma	Esophagogastric Cancer	Brazil	NA	C1	NA	NA	0	0	0	NA	0.245	0.0679	MSI	1	0	0	0	0	NA	NA	NA	NA	NA	NA	NA	NA	NA	0	G2	0	NA	NA	NA	NA	NA	NA	NA	C4	NA
stes_tcga_pub	TCGA-VQ-A91K	TCGA-VQ-A91K-01	0.72	1.98	0.72	69.61	NA	NA	NA	Stomach Adenocarcinoma	Esophagogastric Cancer	Brazil	NA	C1	NA	NA	0	0	0	NA	0.165	0.0401	MSI	1	0	0	0	0	NA	NA	NA	NA	NA	NA	NA	NA	NA	0	G2	0	NA	NA	NA	NA	NA	NA	NA	C4	NA
stes_tcga_pub	TCGA-VQ-A91N	TCGA-VQ-A91N-01	NA	NA	NA	59.56	NA	NA	NA	Stomach Adenocarcinoma	Esophagogastric Cancer	Brazil	NA	C2	C2	NA	0	0	0	NA	0.202	0.4945	CIN	1	1	0	0	0	C1	NA	C4	C4	C2	C2	C1	NA	C3	NA	G2	0	NA	NA	NA	NA	NA	NA	NA	C1	C1
stes_tcga_pub	TCGA-VQ-A91Q	TCGA-VQ-A91Q-01	0.69	1.85	0.71	61.06	NA	0	NA	Stomach Adenocarcinoma	Esophagogastric Cancer	Brazil	NA	C2	C2	NA	0	0	0	NA	0.122	0.4563	CIN	1	1	1	1	1	C2	NA	C3	C3	C6	C1	C2	Probable_gastric	C1	0	G3	0	NA	0	NA	NA	NA	NA	NA	C4	C3
stes_tcga_pub	TCGA-VQ-A91S	TCGA-VQ-A91S-01	0.65	2.44	0.6	63.48	NA	NA	NA	Stomach Adenocarcinoma	Esophagogastric Cancer	Brazil	NA	C1	C1	NA	0	0	0	NA	0.306	0.3003	CIN	1	1	0	0	0	C1	NA	C2	C1	C2	C3	NA	NA	C3	1	GX	1	NA	NA	NA	NA	NA	NA	NA	C1	C1
stes_tcga_pub	TCGA-VQ-A91U	TCGA-VQ-A91U-01	0.7	3.53	0.56	78.83	NA	0	NA	Stomach Adenocarcinoma	Esophagogastric Cancer	Brazil	NA	C2	C2	NA	0	0	0	NA	0.146	0.4033	CIN	1	1	1	1	1	C1	NA	C4	C4	C2	C3	NA	Probable_gastric	C3	2	G2	0	NA	0	NA	NA	NA	NA	NA	C1	C1
stes_tcga_pub	TCGA-VQ-A91V	TCGA-VQ-A91V-01	0.85	1.85	0.86	58.88	NA	0	NA	Stomach Adenocarcinoma	Esophagogastric Cancer	Brazil	NA	C1	C1	NA	0	0	0	NA	0.078	0.3676	CIN	1	1	1	1	1	C1	C1	C1	C4	C7	C2	C1	Category_Unknown	C3	0	G2	0	NA	0	NA	NA	NA	NA	NA	C1	C1
stes_tcga_pub	TCGA-VQ-A91W	TCGA-VQ-A91W-01	0.57	2.13	0.55	30.02	NA	NA	NA	Stomach Adenocarcinoma	Esophagogastric Cancer	Brazil	NA	C3	NA	NA	1	0	0	NA	0.345	0.1255	EBV	1	0	0	0	0	NA	NA	NA	NA	NA	NA	NA	NA	NA	0	G2	0	NA	NA	NA	NA	NA	NA	NA	C1	NA
stes_tcga_pub	TCGA-VQ-A91X	TCGA-VQ-A91X-01	0.7	4.13	0.53	74.78	NA	NA	NA	Stomach Adenocarcinoma	Esophagogastric Cancer	Brazil	NA	C1	C1	NA	0	0	0	NA	0.117	0.5692	CIN	1	1	0	0	0	C1	NA	C1	C4	C2	C3	C1	NA	C3	2	G3	1	NA	NA	NA	NA	NA	NA	NA	C1	C1
stes_tcga_pub	TCGA-VQ-A91Y	TCGA-VQ-A91Y-01	0.39	1.83	0.42	67.83	NA	NA	NA	Stomach Adenocarcinoma	Esophagogastric Cancer	Brazil	NA	C2	C3	NA	0	0	0	NA	0.338	0.2467	CIN	1	1	0	0	0	C2	NA	C3	C3	C6	C1	C2	NA	C1	0	G3	0	NA	NA	NA	NA	NA	NA	NA	C2	C3
stes_tcga_pub	TCGA-VQ-A91Z	TCGA-VQ-A91Z-01	0.83	2.87	0.77	67.49	NA	NA	NA	Stomach Adenocarcinoma	Esophagogastric Cancer	Brazil	NA	C2	C2	NA	0	0	0	NA	0.111	0.7122	CIN	1	1	0	0	0	C3	C3	C4	C2	C4	C1	C3	NA	C2	1	G2	0	NA	NA	NA	NA	NA	NA	NA	C4	C2
stes_tcga_pub	TCGA-VQ-A922	TCGA-VQ-A922-01	NA	NA	NA	70.36	NA	NA	NA	Stomach Adenocarcinoma	Esophagogastric Cancer	Brazil	NA	C2	C3	NA	0	0	0	NA	0.189	0.5488	CIN	1	1	0	0	0	C3	NA	C3	C2	C4	C3	NA	NA	C2	NA	G2	1	NA	NA	NA	NA	NA	NA	NA	C4	C3
stes_tcga_pub	TCGA-VQ-A923	TCGA-VQ-A923-01	0.58	4.1	0.41	90	NA	NA	NA	Stomach Adenocarcinoma	Esophagogastric Cancer	Brazil	NA	C3	NA	NA	1	0	0	NA	0.329	0.2521	EBV	1	0	0	0	0	NA	NA	NA	NA	NA	NA	NA	NA	NA	1	G3	0	NA	NA	NA	NA	NA	NA	NA	C4	NA
stes_tcga_pub	TCGA-VQ-A924	TCGA-VQ-A924-01	0.6	1.99	0.6	69.41	NA	NA	NA	Stomach Adenocarcinoma	Esophagogastric Cancer	Brazil	NA	C1	NA	NA	0	0	0	NA	0.345	0.0117	MSI	1	0	0	0	0	NA	NA	NA	NA	NA	NA	NA	NA	NA	0	G2	0	NA	NA	NA	NA	NA	NA	NA	C4	NA
stes_tcga_pub	TCGA-VQ-A925	TCGA-VQ-A925-01	0.73	4.9	0.52	66.34	NA	NA	NA	Stomach Adenocarcinoma	Esophagogastric Cancer	Brazil	NA	C2	C2	NA	0	0	0	NA	0.15	0.4479	CIN	1	1	0	0	0	C1	NA	C4	C4	C3	C2	C1	NA	C3	2	G2	1	NA	NA	NA	NA	NA	NA	NA	C1	C1
stes_tcga_pub	TCGA-VQ-A927	TCGA-VQ-A927-01	NA	NA	NA	81.25	NA	NA	NA	Stomach Adenocarcinoma	Esophagogastric Cancer	Brazil	NA	C2	NA	NA	0	0	0	NA	0.366	0.0003	GS	1	0	0	0	0	NA	NA	NA	NA	NA	NA	NA	NA	NA	NA	G1	0	NA	NA	NA	NA	NA	NA	NA	C4	NA
stes_tcga_pub	TCGA-VQ-A928	TCGA-VQ-A928-01	NA	NA	NA	49.44	NA	NA	NA	Stomach Adenocarcinoma	Esophagogastric Cancer	Brazil	NA	C2	C2	NA	0	0	0	NA	0.274	0.104	CIN	1	1	0	0	0	C2	NA	C3	C3	C6	C3	NA	NA	C1	NA	G2	0	NA	NA	NA	NA	NA	NA	NA	C4	C3
stes_tcga_pub	TCGA-VQ-A92D	TCGA-VQ-A92D-01	NA	NA	NA	67.34	NA	0	NA	Stomach Adenocarcinoma	Esophagogastric Cancer	Brazil	NA	C1	C1	NA	0	0	0	NA	0.12	0.4077	CIN	1	1	1	1	1	C1	NA	C1	C4	C7	C3	C1	Category_Unknown	C3	NA	G2	1	NA	0	NA	NA	NA	NA	NA	C4	C2
stes_tcga_pub	TCGA-VQ-A94O	TCGA-VQ-A94O-01	0.77	3.92	0.63	74.76	NA	NA	NA	Stomach Adenocarcinoma	Esophagogastric Cancer	Brazil	NA	C2	C3	NA	0	0	0	NA	0.186	0.5354	CIN	1	1	0	0	0	C3	C3	C4	C2	C4	C1	C3	NA	C2	2	G2	0	NA	NA	NA	NA	NA	NA	NA	C4	C2
stes_tcga_pub	TCGA-VQ-A94P	TCGA-VQ-A94P-01	NA	NA	NA	57.56	NA	NA	NA	Stomach Adenocarcinoma	Esophagogastric Cancer	Brazil	NA	C2	NA	NA	0	0	0	NA	0.328	0	GS	1	0	0	0	0	NA	NA	NA	NA	NA	NA	NA	NA	NA	NA	GX	0	NA	NA	NA	NA	NA	NA	NA	C2	NA
stes_tcga_pub	TCGA-VQ-A94R	TCGA-VQ-A94R-01	0.72	2.42	0.68	63.65	NA	NA	NA	Stomach Adenocarcinoma	Esophagogastric Cancer	Brazil	NA	C1	C1	NA	0	0	0	NA	0.159	0.4654	CIN	1	1	0	0	0	C2	C2	C2	C3	C6	C1	C2	NA	C1	1	G2	0	NA	NA	NA	NA	NA	NA	NA	C2	C3
stes_tcga_pub	TCGA-VQ-A94T	TCGA-VQ-A94T-01	0.82	3.09	0.75	73.11	NA	0	NA	Stomach Adenocarcinoma	Esophagogastric Cancer	Brazil	NA	C2	C2	NA	0	0	0	NA	0.126	0.5612	CIN	1	1	1	1	1	C1	NA	C2	C4	C7	C2	C1	Probable_gastric	C3	1	G3	0	NA	1	NA	NA	NA	NA	NA	C1	C1
stes_tcga_pub	TCGA-VQ-A94U	TCGA-VQ-A94U-01	0.71	2.71	0.64	70.98	NA	NA	NA	Stomach Adenocarcinoma	Esophagogastric Cancer	Brazil	NA	C1	C1	NA	0	0	0	NA	0.095	0.5534	CIN	1	1	0	0	0	C2	C2	C2	C3	C6	C1	C2	NA	C1	1	G3	0	NA	NA	NA	NA	NA	NA	NA	C4	C3
stes_tcga_pub	TCGA-VQ-AA64	TCGA-VQ-AA64-01	0.57	1.87	0.59	68.75	NA	0	NA	Stomach Adenocarcinoma	Esophagogastric Cancer	Brazil	NA	C2	C2	NA	0	0	0	NA	0.234	0.3983	CIN	1	1	1	1	1	C2	NA	C3	C1	C3	C3	NA	Gastric	C1	0	G2	0	NA	0	NA	NA	NA	NA	NA	C4	C3
stes_tcga_pub	TCGA-VQ-AA68	TCGA-VQ-AA68-01	0.85	7.92	0.59	52.85	NA	0	NA	Stomach Adenocarcinoma	Esophagogastric Cancer	Brazil	NA	C1	C1	NA	0	0	0	NA	0.276	0.4773	CIN	1	1	1	1	1	C1	C1	C1	C4	C2	C2	C1	Probable_gastric	C3	2	G2	0	NA	0	NA	NA	NA	NA	NA	C1	C1
stes_tcga_pub	TCGA-VQ-AA69	TCGA-VQ-AA69-01	0.85	2	0.85	35.83	NA	0	NA	Stomach Adenocarcinoma	Esophagogastric Cancer	Brazil	NA	C3	NA	NA	1	0	0	NA	0.097	0.0005	EBV	1	0	0	1	1	NA	NA	NA	NA	NA	NA	NA	Probable_gastric	NA	0	G2	0	NA	1	NA	NA	NA	NA	NA	C1	NA
stes_tcga_pub	TCGA-VQ-AA6A	TCGA-VQ-AA6A-01	0.81	2.07	0.8	56.85	NA	0	NA	Stomach Adenocarcinoma	Esophagogastric Cancer	Brazil	NA	C2	C2	NA	0	0	0	NA	0.108	0.5801	CIN	1	1	1	1	1	C1	NA	C4	C2	C3	C2	NA	Probable_gastric	C3	0	G2	0	NA	0	NA	NA	NA	NA	NA	C4	C1
stes_tcga_pub	TCGA-VQ-AA6B	TCGA-VQ-AA6B-01	0.82	3.18	0.74	48.88	NA	0	NA	Stomach Adenocarcinoma	Esophagogastric Cancer	Brazil	NA	C1	C1	NA	0	0	0	NA	0.093	0.6122	CIN	1	1	1	1	1	C1	NA	C1	C4	C2	C1	C1	Probable_gastric	C3	1	G2	1	NA	0	NA	NA	NA	NA	NA	C1	C2
stes_tcga_pub	TCGA-VQ-AA6D	TCGA-VQ-AA6D-01	NA	NA	NA	52.27	NA	NA	NA	Stomach Adenocarcinoma	Esophagogastric Cancer	Brazil	NA	C2	NA	NA	0	0	0	NA	0.178	0.2396	MSI	1	0	0	0	0	NA	NA	NA	NA	NA	NA	NA	NA	NA	NA	G2	1	NA	NA	NA	NA	NA	NA	NA	C1	NA
stes_tcga_pub	TCGA-VQ-AA6F	TCGA-VQ-AA6F-01	0.29	1.6	0.34	57.96	NA	0	NA	Stomach Adenocarcinoma	Esophagogastric Cancer	Brazil	NA	C2	C2	NA	0	0	0	NA	0.46	0.094	CIN	1	1	1	1	1	C2	NA	C3	C1	C5	C1	NA	Probable_gastric	C1	0	G2	0	NA	0	NA	NA	NA	NA	NA	C4	C3
stes_tcga_pub	TCGA-VQ-AA6G	TCGA-VQ-AA6G-01	0.61	1.97	0.62	68.7	NA	0	NA	Stomach Adenocarcinoma	Esophagogastric Cancer	Brazil	NA	C1	C1	NA	0	0	0	NA	0.223	0.139	CIN	1	1	1	1	1	C1	NA	C1	C4	C7	C3	C1	Probable_gastric	C3	0	G2	1	NA	0	NA	NA	NA	NA	NA	C1	C1
stes_tcga_pub	TCGA-VQ-AA6I	TCGA-VQ-AA6I-01	0.56	2.95	0.46	68.7	NA	0	NA	Stomach Adenocarcinoma	Esophagogastric Cancer	Brazil	NA	C1	C1	NA	0	0	0	NA	0.201	0.4952	CIN	1	1	1	1	1	C1	C1	C1	C4	C7	C2	C1	Probable_gastric	C3	1	G3	0	NA	0	NA	NA	NA	NA	NA	C1	C1
stes_tcga_pub	TCGA-VQ-AA6J	TCGA-VQ-AA6J-01	0.33	1.82	0.35	75.31	NA	1	NA	Stomach Adenocarcinoma	Esophagogastric Cancer	Brazil	NA	C1	C2	NA	0	0	0	NA	0.479	0.0961	CIN	1	1	1	1	1	C2	NA	C2	C1	C5	C1	C2	Probable_gastric	C3	0	G3	0	NA	0	NA	NA	NA	NA	NA	C4	C3
stes_tcga_pub	TCGA-VQ-AA6K	TCGA-VQ-AA6K-01	0.57	1.67	0.61	59.96	NA	0	NA	Stomach Adenocarcinoma	Esophagogastric Cancer	Brazil	NA	C2	C2	NA	0	0	0	NA	0.246	0.4656	CIN	1	1	1	1	1	C2	NA	C3	C3	C3	C1	C2	Probable_gastric	C1	0	G3	0	NA	0	NA	NA	NA	NA	NA	C4	C3
stes_tcga_pub	TCGA-VR-A8EO	TCGA-VR-A8EO-01	0.9	3.93	0.81	49.62	NA	0	NA	Esophagogastric Carcinoma	Esophageal Squamous Cell Carcinoma	Brazil	C2	NA	NA	C2	0	1	1	distal	0.081	0.4653	CIN	0	0	0	0	0	NA	NA	NA	NA	NA	NA	NA	NA	NA	2	G3	0	NA	0	NA	NA	NA	NA	C3	NA	NA
stes_tcga_pub	TCGA-VR-A8EP	TCGA-VR-A8EP-01	0.55	3.12	0.44	51.86	NA	0	NA	Esophagogastric Carcinoma	Esophageal Squamous Cell Carcinoma	Brazil	C2	NA	NA	C2	0	1	1	mid	0.289	0.5586	CIN	0	0	0	0	0	NA	NA	NA	NA	NA	NA	NA	NA	NA	1	G3	0	NA	0	NA	NA	NA	NA	C3	NA	NA
stes_tcga_pub	TCGA-VR-A8EQ	TCGA-VR-A8EQ-01	0.45	3.07	0.35	73.68	NA	0	FALSE	Esophagogastric Carcinoma	Esophageal Adenocarcinoma	Brazil	NA	C1	C1	NA	0	0	0	distal	0.485	0.3771	CIN	1	1	1	1	1	C1	NA	C1	C1	C3	C2	C1	Category_Unknown	C3	1	G2	0	NA	0	NA	NA	NA	NA	NA	C1	C1
stes_tcga_pub	TCGA-VR-A8ER	TCGA-VR-A8ER-01	0.65	2.02	0.65	54.62	NA	0	NA	Esophagogastric Carcinoma	Esophageal Squamous Cell Carcinoma	Brazil	C2	NA	NA	C1	0	1	1	distal	0.179	0.3772	CIN	0	0	0	0	0	NA	NA	NA	NA	NA	NA	NA	NA	NA	0	GX	0	NA	0	NA	NA	NA	NA	C3	NA	NA
stes_tcga_pub	TCGA-VR-A8ET	TCGA-VR-A8ET-01	0.23	1.76	0.26	64.39	NA	0	NA	Esophagogastric Carcinoma	Esophageal Squamous Cell Carcinoma	Brazil	C2	NA	NA	C2	0	1	1	distal	0.499	0.0284	GS	0	0	0	0	0	NA	NA	NA	NA	NA	NA	NA	NA	NA	0	G2	0	NA	0	NA	NA	NA	NA	C3	NA	NA
stes_tcga_pub	TCGA-VR-A8EU	TCGA-VR-A8EU-01	0.67	3.19	0.57	51.23	NA	0	NA	Esophagogastric Carcinoma	Esophageal Squamous Cell Carcinoma	Brazil	C2	NA	NA	C1	0	1	1	mid	0.22	0.468	CIN	0	0	0	0	0	NA	NA	NA	NA	NA	NA	NA	NA	NA	1	G2	0	NA	0	NA	NA	NA	NA	C3	NA	NA
stes_tcga_pub	TCGA-VR-A8EW	TCGA-VR-A8EW-01	0.78	6.1	0.53	57.23	NA	0	NA	Esophagogastric Carcinoma	Esophageal Squamous Cell Carcinoma	Brazil	C2	NA	NA	C2	0	1	1	mid	0.146	0.4598	CIN	0	0	0	0	0	NA	NA	NA	NA	NA	NA	NA	NA	NA	2	G2	0	NA	0	NA	NA	NA	NA	C3	NA	NA
stes_tcga_pub	TCGA-VR-A8EX	TCGA-VR-A8EX-01	0.45	1.75	0.48	63.59	NA	0	NA	Esophagogastric Carcinoma	Esophageal Squamous Cell Carcinoma	Brazil	C2	NA	NA	C2	0	1	1	mid	0.379	0.1114	CIN	0	0	0	0	0	NA	NA	NA	NA	NA	NA	NA	NA	NA	0	G2	1	NA	0	NA	NA	NA	NA	C2	NA	NA
stes_tcga_pub	TCGA-VR-A8EY	TCGA-VR-A8EY-01	0.77	2.35	0.74	44.5	NA	0	NA	Esophagogastric Carcinoma	Esophageal Squamous Cell Carcinoma	Brazil	C2	NA	NA	C3	0	1	1	distal	0.128	0.3251	CIN	0	0	0	0	0	NA	NA	NA	NA	NA	NA	NA	NA	NA	0	G1	0	NA	0	NA	NA	NA	NA	C3	NA	NA
stes_tcga_pub	TCGA-VR-A8EZ	TCGA-VR-A8EZ-01	0.77	3.06	0.68	47.77	NA	0	NA	Esophagogastric Carcinoma	Esophageal Squamous Cell Carcinoma	Brazil	C2	NA	NA	C1	0	1	1	distal	0.112	0.5717	CIN	0	0	0	0	0	NA	NA	NA	NA	NA	NA	NA	NA	NA	1	G2	0	NA	0	NA	NA	NA	NA	C3	NA	NA
stes_tcga_pub	TCGA-VR-A8Q7	TCGA-VR-A8Q7-01	0.53	3.91	0.36	60.64	NA	0	NA	Esophagogastric Carcinoma	Esophagogastric Adenocarcinoma	Brazil	C2	NA	NA	NA	0	1	1	distal	0.344	0.3154	CIN	0	0	0	0	0	NA	NA	NA	NA	NA	NA	NA	NA	NA	2	G3	0	NA	0	NA	NA	NA	NA	C3	NA	NA
stes_tcga_pub	TCGA-VR-AA4D	TCGA-VR-AA4D-01	0.83	3.47	0.74	53.97	NA	0	FALSE	Esophagogastric Carcinoma	Esophageal Adenocarcinoma	Brazil	C1	C1	C1	NA	0	1	1	distal	0.091	0.3748	CIN	1	1	1	1	1	C1	C1	C1	C4	C2	C2	C1	Esophagus	C3	1	G2	1	NA	0	NA	NA	NA	NA	C1	C1	C1
stes_tcga_pub	TCGA-VR-AA4G	TCGA-VR-AA4G-01	0.54	1.99	0.54	51.77	NA	0	NA	Esophagogastric Carcinoma	Esophageal Squamous Cell Carcinoma	Brazil	C2	NA	NA	C2	0	1	1	mid	0.3	0.2844	CIN	0	0	0	0	0	NA	NA	NA	NA	NA	NA	NA	NA	NA	0	G2	0	NA	0	NA	NA	NA	NA	C3	NA	NA
stes_tcga_pub	TCGA-VR-AA7B	TCGA-VR-AA7B-01	0.71	3.37	0.59	65.48	NA	0	NA	Esophagogastric Carcinoma	Esophageal Squamous Cell Carcinoma	Brazil	C2	NA	NA	C1	0	1	1	mid	0.15	0.6316	CIN	0	0	0	0	0	NA	NA	NA	NA	NA	NA	NA	NA	NA	1	G2	1	NA	0	NA	NA	NA	NA	C2	NA	NA
stes_tcga_pub	TCGA-VR-AA7D	TCGA-VR-AA7D-01	0.71	2.14	0.7	58.78	NA	0	NA	Esophagogastric Carcinoma	Esophageal Squamous Cell Carcinoma	Brazil	C2	NA	NA	C3	0	1	1	mid	0.222	0.2978	CIN	0	0	0	0	0	NA	NA	NA	NA	NA	NA	NA	NA	NA	0	G2	0	NA	0	NA	NA	NA	NA	C3	NA	NA
stes_tcga_pub	TCGA-VR-AA7I	TCGA-VR-AA7I-01	0.52	3.23	0.41	70.79	NA	0	NA	Esophagogastric Carcinoma	Esophageal Squamous Cell Carcinoma	Brazil	C2	NA	NA	C3	0	1	1	mid	0.344	0.5554	CIN	0	0	0	0	0	NA	NA	NA	NA	NA	NA	NA	NA	NA	1	G1	0	NA	0	NA	NA	NA	NA	C2	NA	NA
stes_tcga_pub	TCGA-X8-AAAR	TCGA-X8-AAAR-01	0.73	1.73	0.76	69.46	NA	0	FALSE	Esophagogastric Carcinoma	Esophageal Adenocarcinoma	United_States	C1	C1	C1	NA	0	1	1	distal	0.196	0.5455	CIN	1	1	1	1	1	C2	C2	C2	C3	C7	C1	C2	Esophagus	C1	0	G1	1	NA	0	NA	NA	NA	NA	C1	C4	C3
stes_tcga_pub	TCGA-XP-A8T6	TCGA-XP-A8T6-01	0.55	2.77	0.47	54.45	NA	0	NA	Esophagogastric Carcinoma	Esophageal Squamous Cell Carcinoma	Brazil	C2	NA	NA	C2	0	1	1	distal	0.3	0.3663	CIN	0	0	0	0	0	NA	NA	NA	NA	NA	NA	NA	NA	NA	1	G2	0	NA	0	NA	NA	NA	NA	C2	NA	NA
stes_tcga_pub	TCGA-XP-A8T8	TCGA-XP-A8T8-01	0.72	2.89	0.64	49.41	NA	0	NA	Esophagogastric Carcinoma	Esophageal Squamous Cell Carcinoma	Brazil	C2	NA	NA	C1	0	1	1	mid	0.191	0.5844	CIN	0	0	0	0	0	NA	NA	NA	NA	NA	NA	NA	NA	NA	1	G1	0	NA	0	NA	NA	NA	NA	C3	NA	NA
stes_tcga_pub	TCGA-Z6-A8JD	TCGA-Z6-A8JD-01	0.31	3.11	0.23	53.45	NA	0	NA	Esophagogastric Carcinoma	Esophageal Squamous Cell Carcinoma	Russia	C2	NA	NA	C2	0	1	1	mid	0.476	0.0816	CIN	0	0	0	0	0	NA	NA	NA	NA	NA	NA	NA	NA	NA	1	G2	0	NA	0	NA	NA	NA	NA	C3	NA	NA
stes_tcga_pub	TCGA-Z6-A8JE	TCGA-Z6-A8JE-01	0.7	2.45	0.66	57.1	NA	0	NA	Esophagogastric Carcinoma	Esophageal Squamous Cell Carcinoma	Russia	C2	NA	NA	C3	0	1	1	proximal	0.203	0.4499	CIN	0	0	0	0	0	NA	NA	NA	NA	NA	NA	NA	NA	NA	1	G3	0	NA	0	NA	NA	NA	NA	C3	NA	NA
stes_tcga_pub	TCGA-Z6-A9VB	TCGA-Z6-A9VB-01	0.72	2.06	0.72	53.31	NA	0	NA	Esophagogastric Carcinoma	Esophageal Squamous Cell Carcinoma	Russia	C2	NA	NA	C1	0	1	1	distal	0.198	0.4136	CIN	0	0	0	0	0	NA	NA	NA	NA	NA	NA	NA	NA	NA	0	G2	0	NA	0	NA	NA	NA	NA	C3	NA	NA
stes_tcga_pub	TCGA-Z6-AAPN	TCGA-Z6-AAPN-01	0.43	2.83	0.35	57.29	NA	0	NA	Esophagogastric Carcinoma	Esophageal Squamous Cell Carcinoma	Russia	C2	NA	NA	C2	0	1	1	distal	0.445	0.2254	CIN	0	0	0	0	0	NA	NA	NA	NA	NA	NA	NA	NA	NA	1	G1	0	NA	0	NA	NA	NA	NA	C3	NA	NA
stes_tcga_pub	TCGA-ZA-A8F6	TCGA-ZA-A8F6-01	0.42	2.18	0.4	71.52	NA	0	NA	Stomach Adenocarcinoma	Esophagogastric Cancer	United_States	NA	C2	NA	NA	0	0	0	NA	0.248	0.1002	GS	1	0	0	0	1	NA	NA	NA	NA	NA	NA	NA	NA	NA	0	G2	0	NA	0	NA	NA	NA	NA	NA	C2	NA
stes_tcga_pub	TCGA-ZQ-A9CR	TCGA-ZQ-A9CR-01	0.41	2.79	0.33	79.69	NA	NA	NA	Stomach Adenocarcinoma	Esophagogastric Cancer	United_Kingdom	NA	C2	C2	NA	0	0	0	NA	0.343	0.1444	CIN	1	1	0	0	0	C2	NA	C3	C1	C1	C1	NA	NA	C1	1	G3	0	NA	NA	NA	NA	NA	NA	NA	C4	C3
stes_tcga_pub	TCGA-ZR-A9CJ	TCGA-ZR-A9CJ-01	0.46	3.48	0.33	65.03	NA	0	TRUE	Esophagogastric Carcinoma	Esophageal Adenocarcinoma	United_Kingdom	C1	C2	C2	NA	0	1	1	distal	0.274	0.337	CIN	1	1	1	1	1	C2	C2	C2	C3	C6	C1	C2	Esophagus	C1	1	G3	0	NA	0	NA	NA	NA	NA	C3	C4	C3
[truncated: 51 more columns]
