# Supplementary material for: Epigenetic Regulator KDM4D Restricts Tumorigenesis via Modulating SYVN1/HMGB1 Ubiquitination Axis in Esophageal Squamous Cell Carcinoma
Source: Front Oncol. 2021 Nov 8;11:761346. doi: 10.3389/fonc.2021.761346 (PMC8606580; doi:10.3389/fonc.2021.761346)
Supplement: Supplementary file 3 [file Table_2.xls]

## Sheet: univariateCox
gene	HR	z	pvalue
RAI1	0.0304964	-4.47806	7.53e-06
SMARCA4	0.0336319	-3.83651	0.000124797
KDM4D	0.103795	-3.61451	0.000300917
FBXL19	0.078112	-3.55282	0.000381125
UBE2B	43.0663	3.3907	0.000697151
TCF3	0.0699307	-3.3567	0.000788782
SETD1A	0.041273	-3.16746	0.00153779
CDK9	0.0160881	-3.14629	0.00165356
TCF20	0.0861208	-3.02361	0.00249778
SMARCB1	0.0386063	-2.98376	0.00284728
RBBP7	12.1511	2.8368	0.00455676
SMAD1	0.16759	-2.75587	0.00585361
NAT8	2.74179	2.74374	0.00607436
ADORA2B	0.539751	-2.73014	0.00633077
EHMT1	0.0586777	-2.68246	0.00730818
IL17A	2.65919	2.67058	0.007572
NF2	0.117189	-2.64936	0.00806441
PHF10	7.47336	2.6263	0.00863184
MTA2	0.0482169	-2.60869	0.00908888
RNF40	0.0530352	-2.58826	0.00964624
CARM1	0.0903784	-2.54601	0.0108962
MLLT3	0.401524	-2.49511	0.0125919
PHF12	0.204773	-2.48791	0.0128498
PICK1	0.125365	-2.48178	0.0130728
TRAF7	0.0943147	-2.43759	0.0147855
EGFR	0.41364	-2.43112	0.0150522
SMN1	3.81764	2.39664	0.016546
ATRX	6.25831	2.38505	0.0170766
PRMT2	0.142863	-2.3311	0.0197483
TAF9	9.4619	2.3195	0.0203678
RELA	0.0646411	-2.29542	0.0217093
PRDM15	0.115848	-2.27108	0.0231423
JMJD6	5.45473	2.25859	0.0239088
EP300	0.0928201	-2.25653	0.0240375
MEN1	0.124048	-2.2511	0.0243792
JMJD8	0.112685	-2.2324	0.0255887
SAP130	0.134147	-2.21026	0.0270874
PHF8	4.83996	2.20206	0.0276614
ASZ1	4.7068	2.18448	0.0289271
PRPF19	0.122146	-2.16702	0.0302336
PRDM5	0.405374	-2.16459	0.0304188
SETD1B	0.139376	-2.14684	0.0318057
SIN3A	0.151839	-2.13233	0.0329794
IL4	13.8787	2.11673	0.0342831
DOT1L	0.190226	-2.06963	0.038487
KAT2A	0.174525	-2.0679	0.0386499
PHF2	0.129644	-2.06357	0.0390581
ELP3	0.227792	-2.04926	0.0404362
MAP2K2	0.104535	-2.03461	0.0418906
PWWP2A	4.73708	2.03245	0.0421077
SAP18	6.01008	2.02244	0.0431307
HMG20B	0.155396	-2.0216	0.0432181
CHD3	0.313882	-2.01584	0.0438164
MYC	0.297329	-1.99287	0.0462756
MAPK1	0.0975103	-1.98899	0.0467027
RELB	0.359757	-1.97866	0.0478549
JADE3	3.14354	1.96682	0.0492044
PYGO2	0.118898	-1.96557	0.0493487
NELFA	0.250096	-1.9641	0.0495189
CHMP2A	7.08767	1.94981	0.0511983
RCC1	0.274889	-1.94664	0.0515775
CREBBP	0.166153	-1.94105	0.052252
SMARCA2	0.439902	-1.9368	0.0527701
ELMSAN1	0.233498	-1.93551	0.0529277
MLLT6	0.280799	-1.93328	0.0532013
RING1	0.183386	-1.93309	0.0532255
UBE2N	8.16124	1.91949	0.0549223
DICER1	0.29251	-1.88874	0.0589265
BRD1	0.191307	-1.85106	0.0641603
ALKBH3	0.53911	-1.84936	0.0644052
L3MBTL2	0.139863	-1.8109	0.0701557
SMARCD2	0.142494	-1.80931	0.0704033
RNF2	0.312888	-1.80919	0.0704213
SNAPC4	0.292393	-1.80553	0.0709912
TDRD9	1.84858	1.80471	0.0711202
MLLT1	0.118292	-1.78776	0.0738141
MTA1	0.300162	-1.78722	0.0739023
PCGF6	3.49829	1.78695	0.0739456
UBE2A	6.34897	1.78624	0.0740602
SATB2	1.71292	1.77619	0.0757011
GATAD2A	0.124906	-1.77168	0.0764477
PLK1	0.436468	-1.75902	0.0785741
ASF1A	3.16584	1.74719	0.0806036
PRMT8	0.0242457	-1.73417	0.0828884
NCOR2	0.23342	-1.72031	0.0853761
JUN	3.34342	1.71999	0.0854334
POLR2B	0.16724	-1.7187	0.0856696
CHD4	0.0644736	-1.71536	0.0862795
HR	0.604943	-1.71423	0.0864869
MIER3	3.13783	1.70355	0.0884651
HDAC8	3.32012	1.70125	0.0888958
KDM2A	0.165644	-1.65552	0.0978185
KIR3DL1	0.0201908	-1.63715	0.101599
DSCAM	0.17565	-1.63715	0.1016
HIRA	0.298639	-1.63519	0.102009
MIER2	0.214096	-1.6311	0.102869
ZMYND8	3.47369	1.62928	0.103254
TADA2B	0.327745	-1.62594	0.103963
SIRT1	3.16667	1.61946	0.105348
CHAF1A	0.403105	-1.61761	0.105747
SMNDC1	6.00271	1.61473	0.10637
MR1	0.510181	-1.61062	0.107263
NAT14	0.529326	-1.60926	0.10756
IL6	1.39133	1.60697	0.10806
L3MBTL4	0.613841	-1.59878	0.109869
MBD3	0.289363	-1.597	0.110267
GLYR1	0.130105	-1.57171	0.116018
HMGA1	0.2428	-1.5706	0.116277
B2M	5.16543	1.55289	0.120448
UHRF1	0.503561	-1.55231	0.120589
ALG13	3.00342	1.54844	0.121517
INO80	0.286824	-1.53929	0.123732
SMC1B	1.491	1.52603	0.127003
SMAD3	0.410877	-1.51517	0.129729
NPM1	5.81645	1.51045	0.130929
SND1	0.238515	-1.5098	0.131093
VTCN1	0.769785	-1.50923	0.131241
KDM1A	0.282888	-1.50716	0.13177
USP22	0.233334	-1.50664	0.131902
PCGF2	0.462082	-1.50572	0.132138
KIR3DL2	0.0702933	-1.50409	0.132558
VDAC1	6.14299	1.4869	0.137042
TNRC18	0.262377	-1.48585	0.137319
PRR14	0.201362	-1.47877	0.139202
STK31	1.37587	1.47637	0.139845
TAF6L	0.370003	-1.47126	0.141221
HDAC2	3.0643	1.46328	0.14339
TAF1	2.39478	1.45762	0.144945
ARID1A	0.209273	-1.45375	0.146016
AANAT	0.40498	-1.45035	0.146962
ZCWPW1	0.59768	-1.44845	0.14749
SETD7	0.37447	-1.44609	0.148151
TRIM24	0.519373	-1.44541	0.148343
ADO	0.29801	-1.44415	0.148696
AREG	0.706823	-1.44373	0.148816
DPF2	0.43997	-1.44335	0.148922
KDM4A	0.305597	-1.44281	0.149073
POLR2D	0.354879	-1.44046	0.149739
BRD3	0.397178	-1.43999	0.149869
LTBR	0.275376	-1.43935	0.15005
CHD5	1.61435	1.43751	0.150574
TAF5L	0.347465	-1.4287	0.153091
PRMT5	0.327622	-1.42366	0.154545
ARRB1	1.44638	1.42281	0.154791
ANGPT2	1.62499	1.41901	0.155895
KAT5	0.221009	-1.41637	0.156666
CHD1	2.72699	1.41144	0.158115
CHD8	0.218594	-1.41004	0.158526
DNMT1	0.397042	-1.40273	0.160697
MTA3	2.70937	1.39794	0.162131
PRDM10	0.297015	-1.38345	0.166527
VEGFB	0.347019	-1.37805	0.168187
TSC2	0.265514	-1.3727	0.169847
NFKB1	0.281635	-1.3561	0.175069
PHF7	0.439263	-1.34812	0.177619
SMARCAL1	0.31642	-1.34484	0.178675
EHMT2	0.384053	-1.34428	0.178859
STAT3	0.238396	-1.3413	0.179824
SETD4	0.434389	-1.33682	0.181281
RCOR1	0.383652	-1.33388	0.182244
KAT6A	0.417396	-1.33332	0.182428
JMJD7	0.471887	-1.33222	0.182789
NF1	0.55546	-1.31689	0.187874
BTLA	0.569242	-1.31366	0.188961
CD70	0.730284	-1.31271	0.18928
TERF1	2.30874	1.30399	0.192238
PML	0.455483	-1.29387	0.195709
LEF1	0.697186	-1.28976	0.197134
SAT1	2.55466	1.28753	0.197911
CBX6	0.694913	-1.28532	0.198679
FLT1	1.57726	1.28291	0.199525
SET	0.191338	-1.28054	0.200356
KMT2B	0.307956	-1.27792	0.201277
KAT8	0.323442	-1.27502	0.202302
ASXL3	2.20964	1.27214	0.203325
ARID1B	0.273251	-1.26996	0.204098
RNASE12	2148835710	1.26841	0.204653
SMARCD1	0.257509	-1.25134	0.210809
JARID2	0.538391	-1.24276	0.213955
SIN3B	0.342539	-1.24204	0.214222
CDC5L	2.35254	1.24058	0.214763
CCNT1	2.73313	1.22044	0.222298
KRAS	1.75092	1.21165	0.225647
ING1	2.01195	1.20892	0.226692
GTF3C4	0.424389	-1.20635	0.227684
PRMT6	0.657618	-1.20492	0.228234
HDAC11	1.80106	1.2018	0.22944
SUV39H1	1.73958	1.19051	0.233846
CBX3	2.63821	1.18991	0.234083
L3MBTL3	0.572021	-1.18432	0.236288
UBR7	0.388351	-1.18216	0.237142
SMYD5	0.356361	-1.17628	0.239484
FOS	1.74424	1.17509	0.239958
GMEB2	0.34292	-1.1745	0.240195
HYAL1	0.765103	-1.17329	0.24068
SMC3	2.93665	1.1721	0.241158
TDRKH	1.45559	1.15848	0.246669
STAT2	0.468089	-1.15801	0.24686
KDM5B	0.48992	-1.15716	0.247208
BRD9	0.522815	-1.15411	0.248456
SMAD2	0.544093	-1.15404	0.248486
TAF3	2.12014	1.14983	0.250212
CTCFL	1.38853	1.1479	0.251008
PADI4	1.61923	1.13995	0.254307
PHF1	0.435879	-1.13554	0.256147
PHF13	0.424559	-1.13122	0.257962
ADORA1	0.61183	-1.13043	0.258294
TDRD1	0.514673	-1.12568	0.2603
DPEP3	1.73551	1.12549	0.260381
KDM4C	2.01861	1.1151	0.264806
HDAC7	0.437149	-1.11394	0.265303
SMYD4	0.509598	-1.11287	0.265762
EDNRB	1.29899	1.10867	0.267571
SLC25A15	0.60376	-1.10799	0.267866
GMEB1	0.388397	-1.10474	0.269273
NAP1L1	2.0457	1.10208	0.270427
CD276	0.586583	-1.09565	0.273231
NAA60	2.74576	1.0946	0.273694
CHMP1B	2.67608	1.09281	0.274477
SENP3	0.454417	-1.09032	0.275571
CHD1L	2.18514	1.08648	0.277269
BRDT	0.733762	-1.08509	0.277883
PRDM16	1.21696	1.08488	0.277975
MMP9	0.794913	-1.08332	0.278665
PHC2	0.367848	-1.08308	0.278773
DNAJC1	1.91759	1.07327	0.283152
TGFB3	0.736057	-1.06964	0.284783
DXO	2.02951	1.05301	0.292335
BRCA1	0.642587	-1.04798	0.294648
YEATS2	0.57049	-1.04275	0.297064
WNK1	0.466155	-1.03541	0.300478
PHF23	0.403284	-1.03365	0.301302
EP400	0.448272	-1.03362	0.301315
ARG2	1.39766	1.033	0.301605
BRCA2	0.693384	-1.02752	0.304176
SATB1	0.709216	-1.02413	0.305774
BCOR	0.516243	-1.01857	0.308407
TADA3	0.334719	-1.01743	0.308947
ALKBH2	0.594016	-1.01574	0.309752
VEGFA	1.61279	1.01551	0.309863
PRDM4	0.292933	-1.01545	0.309893
KDR	1.3729	1.01006	0.312468
PRDM11	0.596852	-1.0095	0.312733
TADA2A	0.511622	-1.00643	0.314209
KDM3B	0.341421	-1.0062	0.314318
RNF17	0.337935	-0.996899	0.318814
IDO1	1.16488	0.991369	0.321505
DIMT1	2.82276	0.990047	0.322151
LRP6	1.57979	0.986937	0.323674
HDAC1	2.93163	0.986333	0.32397
CHAF1B	0.646691	-0.982077	0.326062
PGLS	0.453745	-0.980851	0.326666
ASF1B	0.617139	-0.980266	0.326955
CD40LG	1.37396	0.970422	0.331836
PHF19	0.588657	-0.969977	0.332058
SIRT5	0.567297	-0.9696	0.332246
SETMAR	0.610447	-0.967883	0.333103
RSF1	0.498938	-0.965019	0.334535
FBXW7	0.605866	-0.948863	0.34269
SLC38A1	1.92814	0.941496	0.346451
MPHOSPH8	1.91221	0.93675	0.348887
KIF11	0.643306	-0.936394	0.34907
PHF21A	0.603718	-0.934049	0.350279
BPTF	0.463241	-0.926214	0.354335
PWWP2B	0.555391	-0.92573	0.354586
PRMT3	0.556163	-0.925621	0.354643
CXXC1	0.4914	-0.922792	0.356116
ADORA2A	0.448383	-0.921342	0.356872
DNMT3B	1.34657	0.920618	0.35725
SNAI1	1.31392	0.915501	0.359929
SMYD3	1.50795	0.915248	0.360061
PRMT1	0.462265	-0.914079	0.360675
IL13	14.3691	0.90668	0.364576
LBR	1.74622	0.901484	0.367331
CXCR4	0.768685	-0.898148	0.369107
BAZ1B	0.457846	-0.897836	0.369273
JAK1	0.426716	-0.89549	0.370525
EIF3B	0.422329	-0.893684	0.371491
SIRT2	0.561708	-0.884954	0.376181
CECR2	1.21595	0.88291	0.377285
PAX5	0.813116	-0.878442	0.379704
CBX8	1.55815	0.877212	0.380371
CBX1	0.636596	-0.873243	0.382531
PRKAB2	0.583873	-0.86808	0.38535
RBX1	0.427445	-0.868057	0.385363
SMAD4	0.687797	-0.867586	0.385621
MRGBP	0.566189	-0.865311	0.386868
CSF2	1.20399	0.864461	0.387335
PRKAA1	0.567641	-0.864086	0.387541
BRD8	1.85538	0.862238	0.388557
TINAGL1	0.739935	-0.860889	0.389299
TDRD5	0.8176	-0.856864	0.39152
NFKB2	0.594112	-0.855247	0.392415
MAEL	1.21264	0.84718	0.396895
PSMA3	2.57186	0.842011	0.399782
CLOCK	0.591148	-0.836877	0.402662
HDGF	0.338678	-0.829204	0.406989
JMJD4	0.57409	-0.824344	0.409744
BAHCC1	1.30906	0.823866	0.410016
KAT2B	1.36859	0.822038	0.411055
TCF7L1	0.795246	-0.814529	0.415342
HIF1A	0.494259	-0.814181	0.415541
KDM6A	1.5588	0.813279	0.416058
NSD1	0.542204	-0.812644	0.416422
GRN	0.380178	-0.81227	0.416637
MEAF6	2.11868	0.811975	0.416806
BRD7	2.34005	0.811121	0.417296
ASH2L	0.581349	-0.809589	0.418176
UBE2V1	0.569345	-0.8081	0.419033
PMP22	0.73877	-0.807814	0.419198
SETD3	0.452544	-0.802753	0.422117
BAHD1	0.535424	-0.798113	0.424805
ARG1	1.29749	0.794778	0.426743
ARID4A	1.62543	0.788421	0.430451
AURKB	0.703253	-0.784262	0.432887
SUZ12	0.581826	-0.783316	0.433441
KAT7	0.547606	-0.776871	0.437235
MYBL2	0.66794	-0.776087	0.437697
SATL1	0.0352814	-0.77165	0.440322
PSMB8	1.62771	0.770119	0.441229
AIRE	0.426338	-0.76383	0.444969
NT5E	1.22316	0.762942	0.445498
HDAC5	0.605414	-0.761742	0.446214
CBX5	0.666308	-0.76151	0.446352
UBE2I	0.52586	-0.760618	0.446885
TYW5	1.65052	0.757855	0.448538
SMARCA1	0.811485	-0.756988	0.449057
SIRT6	0.569238	-0.75116	0.452557
ARID4B	1.64746	0.749454	0.453584
ING5	1.49837	0.747792	0.454586
HEMK1	1.50654	0.745944	0.455701
KMT2A	0.597832	-0.744773	0.456409
KDM4B	0.605069	-0.743183	0.457371
CTNNB1	0.479335	-0.740765	0.458836
MIS18BP1	0.668233	-0.737541	0.460794
NAP1L2	0.844702	-0.73321	0.46343
SUDS3	1.92711	0.732046	0.46414
STK11	0.719165	-0.730692	0.464967
RCOR2	0.820062	-0.727668	0.466817
PRDM2	0.609226	-0.724063	0.469027
SETD6	1.38317	0.717699	0.472943
ING4	1.48662	0.716697	0.473561
STAT5A	0.758392	-0.716306	0.473802
PHRF1	0.454706	-0.715746	0.474148
MBD2	0.671428	-0.71411	0.475159
ING2	0.66549	-0.714094	0.475169
NAP1L3	0.763313	-0.712427	0.476201
ASH1L	0.59569	-0.711777	0.476603
MAP2K1	0.445962	-0.711593	0.476717
ORC1	0.753657	-0.709288	0.478146
SETD5	0.533399	-0.708449	0.478666
PHC1	0.754354	-0.708021	0.478932
TCF19	0.655647	-0.706423	0.479925
FBXO11	0.52447	-0.706131	0.480107
PCGF1	1.8521	0.704397	0.481185
EPC1	0.613523	-0.703372	0.481824
WT1	1.38278	0.70109	0.483247
FLT4	1.25836	0.697175	0.485693
KMT2E	0.643298	-0.683781	0.494114
SMYD1	1.89543	0.681882	0.495314
UHRF2	1.60161	0.675082	0.499624
PHF6	1.53207	0.669043	0.503468
SMAD6	1.1769	0.668829	0.503605
NHS	1.23468	0.665238	0.505898
ING3	1.45051	0.663458	0.507037
BAZ1A	0.585856	-0.663038	0.507306
HDAC10	0.709691	-0.658047	0.510508
KDM5D	1.12918	0.654641	0.512699
TAPBP	0.526155	-0.654469	0.512809
HDAC9	0.850004	-0.651013	0.515038
CTCF	0.433232	-0.650295	0.515502
SETDB2	1.35051	0.638086	0.523418
EZH1	0.658597	-0.637431	0.523844
HDAC4	0.700739	-0.632219	0.527244
KLRK1	0.617841	-0.629598	0.528958
HIF3A	1.12898	0.62859	0.529617
HDAC3	0.512547	-0.628586	0.52962
ZMYND11	0.578723	-0.628139	0.529913
MLLT10	0.601399	-0.627415	0.530387
IL2	0.422866	-0.625381	0.531721
G2E3	1.4386	0.62482	0.532089
SMC4	0.726862	-0.622261	0.53377
PRKAA2	0.873063	-0.619289	0.535726
SCML2	1.16648	0.61844	0.536286
SFMBT2	0.823994	-0.61821	0.536437
MBD6	0.499418	-0.617623	0.536824
SFMBT1	0.778777	-0.615719	0.53808
PRDM13	0.677868	-0.613285	0.539688
KALRN	1.18065	0.604456	0.54554
STAT1	0.693273	-0.602649	0.546742
SMARCE1	0.770108	-0.602411	0.546901
CDYL2	0.827344	-0.599077	0.549122
KDM1B	0.670628	-0.595202	0.551708
CD27	0.876734	-0.593951	0.552545
CSF3	0.897738	-0.593753	0.552678
RNF20	0.513757	-0.593563	0.552805
TRIM33	0.587541	-0.590431	0.554902
MBD1	0.648989	-0.589911	0.55525
NFS1	1.49477	0.589716	0.555381
MBD4	1.6156	0.588028	0.556514
CHMP4C	1.28495	0.584896	0.558618
RUVBL1	0.719957	-0.584458	0.558912
RPL32	1.81794	0.584114	0.559144
SMARCAD1	0.620875	-0.582369	0.560318
MYBL1	0.778672	-0.581677	0.560784
CTLA4	0.869585	-0.580883	0.561319
PDCD1	1.16098	0.580297	0.561714
PTGER3	1.16269	0.578812	0.562716
RPS19	0.522209	-0.577468	0.563623
RPL7A	0.433015	-0.57472	0.565481
DMAP1	1.49938	0.5736	0.566238
TDRD12	0.709138	-0.571042	0.567971
EREG	0.917859	-0.569232	0.569199
TNFRSF4	0.832715	-0.565493	0.571738
KMT2C	0.725005	-0.56271	0.573632
RPL7	2.142	0.561497	0.574459
BRD4	0.552741	-0.560167	0.575366
BTG3	0.676409	-0.560072	0.57543
IDO2	0.598018	-0.557318	0.577311
ZFP57	0.865791	-0.550053	0.582283
BRWD3	1.35538	0.546981	0.584392
SIRT7	1.39212	0.532059	0.594685
DNMT3L	0.323799	-0.531107	0.595344
KDM2B	0.700791	-0.52591	0.598951
CBX2	1.13002	0.525742	0.599068
PDCD1LG2	0.871422	-0.521568	0.601971
IL12A	0.831408	-0.517093	0.605091
NAP1L5	0.84937	-0.515511	0.606196
SETD2	0.646482	-0.51468	0.606776
ASXL1	0.707781	-0.508638	0.611006
PTPRC	1.12436	0.508561	0.61106
TRIM66	0.798722	-0.503161	0.614851
FTO	0.729661	-0.496462	0.619569
TNFSF4	1.17977	0.495323	0.620372
MSH6	0.758899	-0.490033	0.624111
MIER1	0.641731	-0.489523	0.624471
TDRD7	1.29891	0.487095	0.626191
UBE2E1	1.64465	0.483127	0.629005
JADE1	1.20309	0.482408	0.629516
NKX2-1	1.18095	0.480832	0.630636
CBX7	0.847035	-0.475567	0.634383
PPARGC1A	0.903148	-0.474714	0.634991
MYB	1.09581	0.471092	0.637575
PRDM9	0.545896	-0.468018	0.639772
JADE2	0.840328	-0.466518	0.640845
PBRM1	0.708489	-0.466103	0.641142
TAF10	0.699299	-0.463259	0.643179
STAT4	0.858984	-0.454387	0.64955
PHF14	1.30392	0.454318	0.6496
KDM6B	1.40704	0.451867	0.651365
RPL23A	0.568753	-0.445282	0.656116
CD80	1.18666	0.441853	0.658596
PHB	0.664843	-0.441341	0.658966
LRP5	0.788785	-0.437601	0.661675
PRDM12	1.46391	0.430221	0.667035
TRIM28	1.67331	0.429346	0.667672
DPEP2	0.86218	-0.429295	0.667709
GRHL1	0.901805	-0.428207	0.668501
PRDM14	0.410042	-0.427718	0.668857
CAPRIN2	0.848677	-0.426493	0.669748
DPF1	1.13075	0.425598	0.670401
PSMB9	1.15772	0.418524	0.675564
TAF12	0.727643	-0.41823	0.675779
HUWE1	1.53494	0.417965	0.675973
HSPBAP1	0.793887	-0.417662	0.676194
PYGO1	1.11433	0.415642	0.677672
UTY	1.08792	0.408292	0.683059
PRMT7	1.25829	0.40808	0.683215
PCGF5	1.30249	0.405242	0.6853
DNMT3A	0.834656	-0.404513	0.685836
TGFB2	0.899707	-0.403302	0.686726
PSMB10	1.19211	0.399372	0.689619
CDC73	0.67591	-0.395908	0.692173
BAZ2A	0.66843	-0.395178	0.692711
CD8A	1.09175	0.394528	0.693191
SMAD7	1.2206	0.390948	0.695836
HAVCR2	1.10798	0.389554	0.696866
AKAP1	0.804459	-0.386285	0.699286
EIF3A	1.74364	0.382653	0.701977
DPEP1	1.06298	0.382259	0.70227
PHF20L1	1.31237	0.379838	0.704066
NAP1L4	0.680018	-0.379497	0.704319
CHD7	1.18502	0.378804	0.704834
CHMP4B	1.64647	0.375645	0.707181
RERE	0.780147	-0.372419	0.709581
CD4	1.11796	0.372346	0.709636
CCL17	0.905068	-0.369223	0.711961
DNAJC2	0.829333	-0.36344	0.716276
MBTD1	0.833181	-0.363416	0.716294
ASXL2	0.823389	-0.362877	0.716697
PRDM8	0.899415	-0.362229	0.717181
PHF3	1.28083	0.359914	0.718911
NCOR1	0.775606	-0.359262	0.719399
PROC	1.08745	0.358591	0.719901
EPAS1	0.81093	-0.35675	0.721279
SCMH1	0.814865	-0.356624	0.721373
CD74	1.20761	0.352662	0.724342
INTS12	0.720513	-0.349052	0.72705
CHD6	1.18304	0.346088	0.729277
MSL3	1.32281	0.342458	0.732006
TRERF1	0.887886	-0.335618	0.737159
SP110	1.15821	0.331871	0.739987
SMYD2	0.786565	-0.327774	0.743083
KDM3A	0.792126	-0.322822	0.74683
SF3B3	0.730173	-0.322393	0.747155
RCOR3	1.23303	0.321454	0.747867
FXYD1	0.865705	-0.320645	0.748479
HMGN5	1.08575	0.318844	0.749845
CCL5	1.07848	0.318478	0.750123
TNFRSF14	1.10186	0.31552	0.752367
ATAD2	1.19297	0.314702	0.752988
MECP2	1.24288	0.314518	0.753128
CHMP5	0.752969	-0.311785	0.755204
IRF4	0.932037	-0.30747	0.758486
KDM7A	0.850265	-0.306009	0.759598
SMC2	0.839829	-0.305975	0.759624
ARNT	0.725231	-0.305846	0.759722
CCR4	0.923142	-0.305002	0.760364
SMCHD1	0.838127	-0.30173	0.762858
TAF8	0.846577	-0.296158	0.76711
ATAD2B	1.24918	0.294781	0.768161
SMARCD3	0.914696	-0.292224	0.770116
CD86	1.08302	0.290918	0.771114
EED	1.2298	0.290834	0.771178
IL10	0.865513	-0.289502	0.772197
NOS2	1.04769	0.289419	0.772261
JAK3	0.92106	-0.288727	0.77279
TERF2	1.33916	0.285321	0.775398
KAT6B	1.2242	0.284522	0.77601
PHF21B	0.788358	-0.283478	0.77681
BRAF	0.823198	-0.278242	0.780827
CD40	1.07228	0.275562	0.782884
BMI1	1.1915	0.265428	0.790679
DMTF1	1.1612	0.264959	0.791041
HAT1	1.22331	0.263024	0.792532
PRKAB1	0.854416	-0.256435	0.797615
HLTF	1.09608	0.254482	0.799123
SIRT4	1.11806	0.253297	0.800039
MTF2	0.841248	-0.251503	0.801425
PTEN	1.28087	0.251416	0.801492
LGALS9	0.928652	-0.245281	0.806239
MBD5	1.14629	0.242922	0.808066
HIF1AN	0.808686	-0.241963	0.808809
MFGE8	0.90802	-0.2386	0.811416
RPS7	1.28404	0.237237	0.812473
BRWD1	0.848018	-0.23694	0.812703
SUPT7L	1.33765	0.230901	0.817392
CD274	1.06036	0.230201	0.817936
CBX4	1.22345	0.229922	0.818153
HDAC6	0.861318	-0.228297	0.819415
PIWIL4	1.04993	0.226643	0.820701
EZH2	0.872987	-0.225416	0.821656
SMC1A	0.840375	-0.224603	0.822288
NFE2L2	0.855464	-0.218177	0.827291
CXCL12	1.04928	0.217643	0.827707
SETDB1	1.17589	0.215364	0.829484
ARNT2	1.04371	0.212304	0.83187
SMARCA5	0.825469	-0.210691	0.833128
TRDMT1	1.10712	0.206831	0.836142
NOC4L	0.83792	-0.204964	0.8376
SIRT3	0.860588	-0.200011	0.841472
RAB33B	1.15767	0.199507	0.841866
PHC3	1.11071	0.196155	0.844489
REL	0.913073	-0.194775	0.845569
L3MBTL1	1.06869	0.194618	0.845692
SMARCC2	1.20279	0.193558	0.846522
CCNT2	0.877431	-0.188359	0.850595
TDRD6	1.08993	0.185051	0.853189
CXCL10	1.03407	0.180726	0.856583
KDM5C	0.843919	-0.180386	0.856849
PSMD1	0.781207	-0.179378	0.857641
ICOS	1.04907	0.175434	0.860739
AURKC	1.08972	0.175129	0.860978
PAXIP1	1.09391	0.169346	0.865525
MORF4L1	0.815139	-0.168268	0.866373
RPS17	0.823956	-0.168164	0.866454
CD28	1.05239	0.1673	0.867134
SLC26A1	0.949902	-0.166257	0.867955
MECOM	1.0366	0.164968	0.868969
ATP6V0C	0.866524	-0.163728	0.869945
ATF7IP	0.880218	-0.162331	0.871045
BRPF3	0.903229	-0.160912	0.872163
RAE1	1.13858	0.159163	0.87354
PHF20	0.8941	-0.153217	0.878227
NPTXR	1.03093	0.152155	0.879064
MAP3K12	1.06885	0.151542	0.879548
PRDM1	0.950315	-0.149663	0.88103
TADA1	1.14631	0.148343	0.882072
MYSM1	1.09597	0.145102	0.88463
CIITA	0.968063	-0.144097	0.885424
KDM8	0.918188	-0.143459	0.885928
TDRD3	1.09315	0.143137	0.886182
TAP2	1.07474	0.141416	0.887541
EPC2	0.904417	-0.141357	0.887588
TAP1	1.07859	0.135227	0.892433
ALG10B	0.949329	-0.132263	0.894777
PHIP	1.1072	0.130141	0.896455
RPS6KA5	1.05735	0.125847	0.899853
THBS1	0.952594	-0.125704	0.899966
DEAF1	0.903909	-0.124499	0.90092
HELLS	1.05752	0.124439	0.900968
ARID2	1.09275	0.122444	0.902548
VHL	0.920409	-0.120698	0.90393
CHD9	0.929649	-0.119241	0.905084
NCOA3	1.08608	0.118443	0.905717
YEATS4	1.06446	0.11485	0.908564
PRDM6	1.05282	0.114064	0.909187
BRPF1	1.10668	0.113866	0.909344
MGMT	0.969223	-0.111911	0.910894
RB1	0.932935	-0.101899	0.918837
CHRAC1	1.09065	0.101269	0.919337
RPL9	0.89645	-0.100251	0.920145
TET1	0.970281	-0.0974024	0.922407
KDM5A	0.923886	-0.096824	0.922866
NAT9	1.06396	0.0960773	0.923459
HDGFL1	0.906748	-0.0931659	0.925772
SUV39H2	1.05628	0.0930258	0.925883
MAPK3	0.937873	-0.0908765	0.927591
SMARCC1	1.09101	0.0894832	0.928698
TNFSF9	1.01825	0.088352	0.929597
NAT8L	1.02505	0.0845268	0.932638
EIF6	1.09259	0.0825297	0.934226
DIDO1	1.06054	0.081463	0.935074
SOCS6	0.956	-0.0807208	0.935664
TTF1	0.937144	-0.0804836	0.935853
TSC1	0.936423	-0.0783546	0.937546
TGFB1	0.969165	-0.0769889	0.938632
LAG3	1.01834	0.0765763	0.938961
MAP3K7	0.943454	-0.0759524	0.939457
HMGN3	1.05566	0.0714536	0.943037
FOXP3	0.98246	-0.0659612	0.947409
JAK2	0.977263	-0.0645325	0.948546
VEGFC	0.982776	-0.0642866	0.948742
SP100	1.03631	0.0604739	0.951778
ENTPD1	0.976313	-0.0559369	0.955392
RUVBL2	1.05692	0.0545722	0.956479
CHD2	1.05283	0.0516133	0.958837
NAT10	1.04475	0.0487809	0.961094
RBM14	0.943308	-0.0463855	0.963003
SP140	1.0125	0.0451309	0.964003
AURKA	0.978469	-0.0446235	0.964407
ENG	1.02273	0.0427494	0.965901
STAT5B	1.03096	0.0388863	0.968981
DPF3	1.03319	0.0377631	0.969877
GFI1B	1.02346	0.0374926	0.970092
KMT2D	0.97465	-0.0355294	0.971658
ALKBH1	0.965627	-0.0348502	0.972199
SHPRH	0.981888	-0.0310485	0.975231
PIWIL2	1.00771	0.0253345	0.979788
TNFRSF9	0.992718	-0.021974	0.982469
TAF5	1.0122	0.0184814	0.985255
PTGER2	1.0036	0.0184664	0.985267
CDYL	0.987213	-0.0177998	0.985799
BAZ2B	1.00784	0.0153163	0.98778
RBBP4	0.990991	-0.0103159	0.991769
TDO2	0.998702	-0.00424831	0.99661
JMJD1C	0.998933	-0.00160706	0.998718
APC	1.00066	0.00115696	0.999077
STAT6	0.998784	-0.00113352	0.999096
BRD2	0.998712	-0.000854214	0.999318
RBBP5	0.999868	-0.000160585	0.999872
CCL2	0.999996	-1.79e-05	0.999986
